# Supplementary material for: Response of microRNAs to cold treatment in the young spikes of common wheat
Source: BMC Genomics. 2017 Feb 28;18:212. doi: 10.1186/s12864-017-3556-2 (PMC5330121; doi:10.1186/s12864-017-3556-2)
Supplement: Additional file 1 — Table S1. Nucleotide sequences of primers for qRT-PCR of miRNAs and their targets. Table S2. Small RNA statistics and genome mapping information referred to the Chinese Spring genome. Table S3. Expression level of miRNAs in the control and cold-treated libraries. Table S4. Novel miRNA information, including mature, star, and precursor sequences, referred to the Chinese Spring genome. Table S5. Fold change of differentially expressed miRNAs and their targets by qRT-PCR. Table S6. Overlapped miRNAs in response to cold stress among wheat, Brachypodium, Medicago, Populus, and Arabidopsis. Table S7. Predicted targets of conserved miRNAs by the TargetFinder program. Table S8. Predicted targets of novel miRNAs by the TargetFinder program. Table S9. Targets of known miRNAs validated by degradome sequencing in the control and cold stress libraries. Table S10. Targets of novel miRNAs validated by degradome sequencing in the control and cold stress libraries. Table S11. Gene Ontology enrichment, including biological process, molecular function, and cellular components for the target genes of differentially expressed miRNAs after cold stress, referred as Chinese Spring. (ZIP 643 kb) [file 12864_2017_3556_MOESM1_ESM.zip › Song et al BMC genomics Table S1.xlsx]

## Sheet: TS1
Table S1. Nucleotide sequences of primers for real-time PCR reactions of microRNAs and their target genes.
Primer names	Primer sequence(5'-3')
tae-miR444c	GTGCAGTTGCTGTCTCAAGCTT
tae-miR827a	CCGTTAGATGACCATCAGCAAACA
tae-miR169a	TAGCCAAGGATGACTTGCCG
tae-miR5048a	CGGCTATTTGCAGGTTTTAGGTCTAA
tae-miR171a	TGATTGAGCCGTGCCAATATC
tae-miR156	CTGACAGAAGAGAGTGAGCACA
tae-miR167d	CTGAAGCTGCCAGCATGATCTA
tae-miR6201	TGACCCTGAGGCACTCATACC
tae-miR159a	TTTGGATTGAAGGGAGCTCTG
tae-miR319a	ACTGGATGACGCGGGAGCTAA
tae-miR10008	GAAGTACACTTATTCGCGGAC
tae-miR10004	GAAATGTTGGGAGAACGGC
tae-miR10009	GAAGAGGCGTTCATATTCTGG
tae-miR160b-3p	GTGCAAGGAGCCAAGCAT
tae-miR171c	TGTTGGCTCGACTCACTCAGA
tae-miR165a	TCGGACCAGGCTTCATC
tae-miR2118a	TTCCTGATGCCTCCCATGCCTA
tae-miR1130c	GTCTTATATTATGGGACGGAGG
Traes_2AL_2C3E4739B.2-F	CTTGAGAGTTTCAGAGATGCGA
Traes_2AL_2C3E4739B.2-R	ATTTGGACGCCTCTTCAGC
Traes_6DL_26DDCA106.1_5UTR-F	TGAGGCCGGTAATTCCACT
Traes_6DL_26DDCA106.1_5UTR-R	GGTCGGAGAAGGACTTGTAGG
Traes_2DL_8434C0251.1-F	ATAGATCAGGCTGGCAGCTTGT
Traes_2DL_8434C0251.1-R	GCACATCCTCTGGTGAAAGTATCT
Traes_1AL_041EBB4A6.2-F	TCAAATGGCAACTTCTCTACTTC
Traes_1AL_041EBB4A6.2-R	CAGCACAGGTCCTTGAGTATG
Contig24747_TsuiA-F	GCACTGTCTCAACATTGTCCTT
Contig24747_TsuiA-R	GGGAAAGAAAGTTGGGAGAA
Traes_2DS_B979309F0.1-F	GTTTACGCTTCTCTCCCAACATT
Traes_2DS_B979309F0.1-R	CCCTGACTTTTTTATGTATGGATTC
Traes_7DS_1CD8342FF.1_3UTR-F	TTGGATTGGACTGTGGATGTG
Traes_7DS_1CD8342FF.1_3UTR-R	AGTACACTTATTCGCGGACGG
Traes_7DS_475A0EAAC.1_3UTR-F	ACCTGAATGGTTGGCGTCAT
Traes_7DS_475A0EAAC.1_3UTR-R	ACCCCCACAACCTAGTCCAA
Traes_5DL_D5522EF7B.1_3UTR-F	ACACAGGCACACTTGGCGTA
Traes_5DL_D5522EF7B.1_3UTR-R	CGCTTTGGCTAAGTCAGCAT
Traes_1AL_147CF243C.1-F	CCGGATATCTAAGGGCTTTG
Traes_1AL_147CF243C.1-R	CTGCTGCTCGGTAAGAATGG
Traes_6BS_542961EA4.2-F	CGCAAGTGAAGGAAATAAGAGAAG
Traes_6BS_542961EA4.2-R	CGGACCTTTCATTGGTAGCAG
Traes_7DS_DBB29C7CD.1-F	TTGAGCCTTCAGTGTGCCA
Traes_7DS_DBB29C7CD.1-R	AACATCGATACCGGAGGAGTT
