# Supplementary material for: Response of microRNAs to cold treatment in the young spikes of common wheat
Source: BMC Genomics. 2017 Feb 28;18:212. doi: 10.1186/s12864-017-3556-2 (PMC5330121; doi:10.1186/s12864-017-3556-2)
Supplement: Additional file 1 — Table S1. Nucleotide sequences of primers for qRT-PCR of miRNAs and their targets. Table S2. Small RNA statistics and genome mapping information referred to the Chinese Spring genome. Table S3. Expression level of miRNAs in the control and cold-treated libraries. Table S4. Novel miRNA information, including mature, star, and precursor sequences, referred to the Chinese Spring genome. Table S5. Fold change of differentially expressed miRNAs and their targets by qRT-PCR. Table S6. Overlapped miRNAs in response to cold stress among wheat, Brachypodium, Medicago, Populus, and Arabidopsis. Table S7. Predicted targets of conserved miRNAs by the TargetFinder program. Table S8. Predicted targets of novel miRNAs by the TargetFinder program. Table S9. Targets of known miRNAs validated by degradome sequencing in the control and cold stress libraries. Table S10. Targets of novel miRNAs validated by degradome sequencing in the control and cold stress libraries. Table S11. Gene Ontology enrichment, including biological process, molecular function, and cellular components for the target genes of differentially expressed miRNAs after cold stress, referred as Chinese Spring. (ZIP 643 kb) [file 12864_2017_3556_MOESM1_ESM.zip › Song et al BMC genomics Table S10.xlsx]

## Sheet: Table S10
Table S10. Targets of novel microRNAs verified by Degradome sequencing in the control and cold stress libraries1.
MiRNA Names	Seq(5'-3')	Target Transcripts	Control				Cold Stress				Annotation
			P-value	Slice sites	Reads	Category	P-value	Slice sites	Reads	Category	Gene names	Gene Description
Tae_miR10001	ACAUGUCAGUGACAGAACGGCAGG	Traes_3B_3DD84F802.2	0.00162186	61	7	2	NA	NA	NA	NA	AT2G28260.1	cyclic nucleotide-gated channel 15 LENGTH=678
Tae_miR10002	AGAAAGACAAGUAUUUAGGAACGG	Contig173270_TSuiA	0.0122066	87	3	3	0.0122066	87	3	3
		Contig955_TSuiA	0.00306572	378	2	3	0.00306572	378	2	3	UniRef90_B6TGR7	Deleted in split hand/splt foot protein 1 n=2 Tax=Zea mays RepID=B6TGR7_MAIZE
		Traes_2DL_0C6C7C3A6.1_3UTR	0.00667956	140	8	1	0.00667956	140	8	1	UniRef90_M8BP91	Anthocyanidin 5,3-O-glucosyltransferase n=1 Tax=Aegilops tauschii RepID=M8BP91_AEGTA
		Traes_3DS_D42FCD586.1	0.000595778	801	3	3	0.00348826	801	5	2	AT4G38970.1	fructose-bisphosphate aldolase 2 LENGTH=398
		Traes_3DS_D42FCD586.2	0.00324109	810	4	2	0.00696436	810	9	2	AT4G38970.1	fructose-bisphosphate aldolase 2 LENGTH=398
Tae_miR10003	AGAGGCCAGGGCACAAGAGCA	Traes_7AS_0EA301557.1	NA	NA	NA	NA	0.00673858	222	2	3	sp|Q8RCX1|HPPA_THETN	K(+)-insensitive pyrophosphate-energized proton pump
		Traes_7DS_D439AB891.1	NA	NA	NA	NA	0.00112626	222	2	3	sp|Q8RCX1|HPPA_THETN	K(+)-insensitive pyrophosphate-energized proton pump
Tae_miR10004	GAAAUGUUGGGAGAACGGCGU	Traes_7AL_BEB29CE7C.1	NA	NA	NA	NA	0.0207479	1642	6	2	AT5G03240.1	polyubiquitin 3 LENGTH=306
Tae_miR10005	CAAAGACUUAUAUUUAGGAACGGA	Contig173270_TSuiA	0.033186	86	11	0	0.033186	86	11	0
		Contig71793_TSuiA	0.0115241	74	2	1	0.0115241	74	2	1
		Contig7774_TSuiA	0.00153404	175	2	3	0.00153404	175	2	3
		Traes_3DS_D42FCD586.1	0.0138944	800	1	4	0.00112626	800	2	3	AT4G38970.1	fructose-bisphosphate aldolase 2 LENGTH=398
		Traes_3DS_D42FCD586.2	0.0411067	809	1	4	NA	NA	NA	NA	AT4G38970.1	fructose-bisphosphate aldolase 2 LENGTH=398
Tae_miR10006	AAGACAAGAAUUUUGGGACGGAGG	Contig40837_TSuiA	0.0198216	83	3	0	0.0198216	83	3	0
		Contig56157_TSuiA	0.01367	17	2	1	0.01367	17	2	1	sp|O13833|CID1_SCHPO	Poly(A) RNA polymerase protein cid1
		Traes_1AL_4A458DF14.2	NA	NA	NA	NA	0.0112057	1752	2	3	AT3G62470.1	Pentatricopeptide repeat (PPR) superfamily protein LENGTH=599
		Traes_2AL_324787FB6.1	0.0170955	416	3	1	NA	NA	NA	NA	sp|Q9UHV9|PFD2_HUMAN	Prefoldin subunit 2
		Traes_2BL_5FC6CBB43.1	NA	NA	NA	NA	0.0365046	865	3	3	AT5G24550.1	beta glucosidase 32 LENGTH=534
		Traes_4BS_7A57F7E62.5	NA	NA	NA	NA	0.0208902	137	1	4	sp|P06634|DED1_YEAST	ATP-dependent RNA helicase DED1
		Traes_6BL_066E7881C.2	NA	NA	NA	NA	0.00454551	536	6	0	sp|Q6AXT7|RBM42_RAT	RNA-binding protein 42
		Traes_6BL_066E7881C.5	NA	NA	NA	NA	0.00648726	392	5	0	sp|Q6AXT7|RBM42_RAT	RNA-binding protein 42
Tae_miR10007	AAAGACAAAUAUUUAGGAACGGAG	Contig152984_TSuiA	0.00684073	258	2	0	0.00684073	258	2	0
		Contig7774_TSuiA	0.00793713	174	7	1	0.00793713	174	7	1
		Contig955_TSuiA	0.030438	376	1	4	0.030438	376	1	4	UniRef90_B6TGR7	Deleted in split hand/splt foot protein 1 n=2 Tax=Zea mays RepID=B6TGR7_MAIZE
		Traes_3DS_D42FCD586.1	0.0275958	799	1	4	0.00225126	799	2	3	AT4G38970.1	fructose-bisphosphate aldolase 2 LENGTH=398
		Traes_3DS_D42FCD586.2	0.000595778	808	2	3	0.00112626	808	2	3	AT4G38970.1	fructose-bisphosphate aldolase 2 LENGTH=398
Tae_miR10008	GAAGUACACUUAUUCGCGGAC	Contig25365_TSuiA	0.030438	60	1	4	0.030438	60	1	4
		Traes_4AS_8B4BD912B.1_3UTR	0.00916363	134	5	3	0.00916363	134	5	3	UniRef90_Q10M11	Expressed protein n=1 Tax=Oryza sativa subsp. japonica RepID=Q10M11_ORYSJ
Tae_miR10009	GAAGAGGCGUUCAUAUUCUGG	Contig1960_TSuiA	0.00153404	487	2	3	0.00153404	487	2	3	sp|Q65WT0|BD31B_ORYSJ	Protein BUD31 homolog 2
		Traes_1DL_1CB71116B.1	0.0275958	294	1	4	0.0413439	294	1	4	sp|Q65WT0|BD31B_ORYSJ	Protein BUD31 homolog 2
		Traes_1DL_1CB71116B.2	NA	NA	NA	NA	0.00348826	294	2	2	sp|Q65WT0|BD31B_ORYSJ	Protein BUD31 homolog 2
1Red words represented the differential expressed microRNAs.
