# Supplementary material for: Response of microRNAs to cold treatment in the young spikes of common wheat
Source: BMC Genomics. 2017 Feb 28;18:212. doi: 10.1186/s12864-017-3556-2 (PMC5330121; doi:10.1186/s12864-017-3556-2)
Supplement: Additional file 1 — Table S1. Nucleotide sequences of primers for qRT-PCR of miRNAs and their targets. Table S2. Small RNA statistics and genome mapping information referred to the Chinese Spring genome. Table S3. Expression level of miRNAs in the control and cold-treated libraries. Table S4. Novel miRNA information, including mature, star, and precursor sequences, referred to the Chinese Spring genome. Table S5. Fold change of differentially expressed miRNAs and their targets by qRT-PCR. Table S6. Overlapped miRNAs in response to cold stress among wheat, Brachypodium, Medicago, Populus, and Arabidopsis. Table S7. Predicted targets of conserved miRNAs by the TargetFinder program. Table S8. Predicted targets of novel miRNAs by the TargetFinder program. Table S9. Targets of known miRNAs validated by degradome sequencing in the control and cold stress libraries. Table S10. Targets of novel miRNAs validated by degradome sequencing in the control and cold stress libraries. Table S11. Gene Ontology enrichment, including biological process, molecular function, and cellular components for the target genes of differentially expressed miRNAs after cold stress, referred as Chinese Spring. (ZIP 643 kb) [file 12864_2017_3556_MOESM1_ESM.zip › Song et al BMC genomics Table S11.xlsx]

## Sheet: Table S11
Table S11. GO enrichment including biological process, molecular function, and cellunar components for the target genes of differential expressed microRNA under cold stress referred as Chinese Spring.
Classification	GO-ID	Description	P-value	Corr P-val	Cluster freq	Total freq	Genes
Biological Processes	10468	Uregulation of gene expression	6.7865e-10	1.0472e-07	35/189 18.5%	1864/32583 5.7%	TRAES_2AL_A7941CB12 TRAES_2BL_95ECD7C24 TRAES_5BS_40A2E0F44 TRAES_4AS_2603E68AF TRAES_7BS_9D42F9BEA TRAES_2AS_7AAACC26B TRAES_7DL_BFADB408C TRAES_4BS_B7B7EFF37 TRAES_4DS_AFBE29C20 TRAES_2AL_A937B3996 TRAES_2DS_C4613D6D1 TRAES_6AL_C0E74F959 TRAES_4AL_7C4C68FD0 TRAES_2BS_F7C035436 TRAES_6AL_7E93329AC TRAES_2DL_8434C0251 TRAES_6DS_F95C12EBB TRAES_2AL_E7BD86A10 TRAES_2DS_69FBC78BC TRAES_6BL_8C056134E…
	31326	Uregulation of cellular biosynthetic process	1.3549e-09	1.0472e-07	34/189 17.9%	1817/32583 5.5%	TRAES_2AL_A7941CB12 TRAES_2BL_95ECD7C24 TRAES_5BS_40A2E0F44 TRAES_4AS_2603E68AF TRAES_7BS_9D42F9BEA TRAES_2AS_7AAACC26B TRAES_7DL_BFADB408C TRAES_4BS_B7B7EFF37 TRAES_4DS_AFBE29C20 TRAES_2DS_C4613D6D1 TRAES_6AL_C0E74F959 TRAES_4AL_7C4C68FD0 TRAES_2BS_F7C035436 TRAES_6AL_7E93329AC TRAES_2DL_8434C0251 TRAES_6DS_F95C12EBB TRAES_2AL_E7BD86A10 TRAES_2DS_69FBC78BC TRAES_6BL_8C056134E TRAES_2BS_A95B28510…
	9889	Uregulation of biosynthetic process	1.3549e-09	1.0472e-07	34/189 17.9%	1817/32583 5.5%	TRAES_2AL_A7941CB12 TRAES_2BL_95ECD7C24 TRAES_5BS_40A2E0F44 TRAES_4AS_2603E68AF TRAES_7BS_9D42F9BEA TRAES_2AS_7AAACC26B TRAES_7DL_BFADB408C TRAES_4BS_B7B7EFF37 TRAES_4DS_AFBE29C20 TRAES_2DS_C4613D6D1 TRAES_6AL_C0E74F959 TRAES_4AL_7C4C68FD0 TRAES_2BS_F7C035436 TRAES_6AL_7E93329AC TRAES_2DL_8434C0251 TRAES_6DS_F95C12EBB TRAES_2AL_E7BD86A10 TRAES_2DS_69FBC78BC TRAES_6BL_8C056134E TRAES_2BS_A95B28510…
	10556	Uregulation of macromolecule biosynthetic process	1.3549e-09	1.0472e-07	34/189 17.9%	1817/32583 5.5%	TRAES_2AL_A7941CB12 TRAES_2BL_95ECD7C24 TRAES_5BS_40A2E0F44 TRAES_4AS_2603E68AF TRAES_7BS_9D42F9BEA TRAES_2AS_7AAACC26B TRAES_7DL_BFADB408C TRAES_4BS_B7B7EFF37 TRAES_4DS_AFBE29C20 TRAES_2DS_C4613D6D1 TRAES_6AL_C0E74F959 TRAES_4AL_7C4C68FD0 TRAES_2BS_F7C035436 TRAES_6AL_7E93329AC TRAES_2DL_8434C0251 TRAES_6DS_F95C12EBB TRAES_2AL_E7BD86A10 TRAES_2DS_69FBC78BC TRAES_6BL_8C056134E TRAES_2BS_A95B28510…
	60255	Uregulation of macromolecule metabolic process	1.4926e-09	1.0472e-07	35/189 18.5%	1921/32583 5.8%	TRAES_2AL_A7941CB12 TRAES_2BL_95ECD7C24 TRAES_5BS_40A2E0F44 TRAES_4AS_2603E68AF TRAES_7BS_9D42F9BEA TRAES_2AS_7AAACC26B TRAES_7DL_BFADB408C TRAES_4BS_B7B7EFF37 TRAES_4DS_AFBE29C20 TRAES_2AL_A937B3996 TRAES_2DS_C4613D6D1 TRAES_6AL_C0E74F959 TRAES_4AL_7C4C68FD0 TRAES_2BS_F7C035436 TRAES_6AL_7E93329AC TRAES_2DL_8434C0251 TRAES_6DS_F95C12EBB TRAES_2AL_E7BD86A10 TRAES_2DS_69FBC78BC TRAES_6BL_8C056134E…
	6355	Uregulation of transcription, DNA-dependent	2.1529e-09	1.0472e-07	33/189 17.4%	1754/32583 5.3%	TRAES_2AL_A7941CB12 TRAES_2BL_95ECD7C24 TRAES_5BS_40A2E0F44 TRAES_4AS_2603E68AF TRAES_7BS_9D42F9BEA TRAES_2AS_7AAACC26B TRAES_7DL_BFADB408C TRAES_4BS_B7B7EFF37 TRAES_4DS_AFBE29C20 TRAES_2DS_C4613D6D1 TRAES_6AL_C0E74F959 TRAES_4AL_7C4C68FD0 TRAES_2BS_F7C035436 TRAES_6AL_7E93329AC TRAES_2DL_8434C0251 TRAES_6DS_F95C12EBB TRAES_2AL_E7BD86A10 TRAES_2DS_69FBC78BC TRAES_6BL_8C056134E TRAES_2BS_A95B28510…
	51252	Uregulation of RNA metabolic process	2.2145e-09	1.0472e-07	33/189 17.4%	1756/32583 5.3%	TRAES_2AL_A7941CB12 TRAES_2BL_95ECD7C24 TRAES_5BS_40A2E0F44 TRAES_4AS_2603E68AF TRAES_7BS_9D42F9BEA TRAES_2AS_7AAACC26B TRAES_7DL_BFADB408C TRAES_4BS_B7B7EFF37 TRAES_4DS_AFBE29C20 TRAES_2DS_C4613D6D1 TRAES_6AL_C0E74F959 TRAES_4AL_7C4C68FD0 TRAES_2BS_F7C035436 TRAES_6AL_7E93329AC TRAES_2DL_8434C0251 TRAES_6DS_F95C12EBB TRAES_2AL_E7BD86A10 TRAES_2DS_69FBC78BC TRAES_6BL_8C056134E TRAES_2BS_A95B28510…
	45449	Uregulation of transcription	2.2459e-09	1.0472e-07	33/189 17.4%	1757/32583 5.3%	TRAES_2AL_A7941CB12 TRAES_2BL_95ECD7C24 TRAES_5BS_40A2E0F44 TRAES_4AS_2603E68AF TRAES_7BS_9D42F9BEA TRAES_2AS_7AAACC26B TRAES_7DL_BFADB408C TRAES_4BS_B7B7EFF37 TRAES_4DS_AFBE29C20 TRAES_2DS_C4613D6D1 TRAES_6AL_C0E74F959 TRAES_4AL_7C4C68FD0 TRAES_2BS_F7C035436 TRAES_6AL_7E93329AC TRAES_2DL_8434C0251 TRAES_6DS_F95C12EBB TRAES_2AL_E7BD86A10 TRAES_2DS_69FBC78BC TRAES_6BL_8C056134E TRAES_2BS_A95B28510…
	80090	Uregulation of primary metabolic process	1.1255e-08	4.6646e-07	34/189 17.9%	1977/32583 6.0%	TRAES_2AL_A7941CB12 TRAES_2BL_95ECD7C24 TRAES_5BS_40A2E0F44 TRAES_4AS_2603E68AF TRAES_7BS_9D42F9BEA TRAES_2AS_7AAACC26B TRAES_7DL_BFADB408C TRAES_4BS_B7B7EFF37 TRAES_4DS_AFBE29C20 TRAES_2DS_C4613D6D1 TRAES_6AL_C0E74F959 TRAES_4AL_7C4C68FD0 TRAES_2BS_F7C035436 TRAES_6AL_7E93329AC TRAES_2DL_8434C0251 TRAES_6DS_F95C12EBB TRAES_2AL_E7BD86A10 TRAES_2DS_69FBC78BC TRAES_6BL_8C056134E TRAES_2BS_A95B28510…
	19219	Uregulation of nucleobase, nucleoside, nucleotide and nucleic acid metabolic process	1.76e-08	5.9681e-07	33/189 17.4%	1912/32583 5.8%	TRAES_2AL_A7941CB12 TRAES_2BL_95ECD7C24 TRAES_5BS_40A2E0F44 TRAES_4AS_2603E68AF TRAES_7BS_9D42F9BEA TRAES_2AS_7AAACC26B TRAES_7DL_BFADB408C TRAES_4BS_B7B7EFF37 TRAES_4DS_AFBE29C20 TRAES_2DS_C4613D6D1 TRAES_6AL_C0E74F959 TRAES_4AL_7C4C68FD0 TRAES_2BS_F7C035436 TRAES_6AL_7E93329AC TRAES_2DL_8434C0251 TRAES_6DS_F95C12EBB TRAES_2AL_E7BD86A10 TRAES_2DS_69FBC78BC TRAES_6BL_8C056134E TRAES_2BS_A95B28510…
	51171	Uregulation of nitrogen compound metabolic process	1.76e-08	5.9681e-07	33/189 17.4%	1912/32583 5.8%	TRAES_2AL_A7941CB12 TRAES_2BL_95ECD7C24 TRAES_5BS_40A2E0F44 TRAES_4AS_2603E68AF TRAES_7BS_9D42F9BEA TRAES_2AS_7AAACC26B TRAES_7DL_BFADB408C TRAES_4BS_B7B7EFF37 TRAES_4DS_AFBE29C20 TRAES_2DS_C4613D6D1 TRAES_6AL_C0E74F959 TRAES_4AL_7C4C68FD0 TRAES_2BS_F7C035436 TRAES_6AL_7E93329AC TRAES_2DL_8434C0251 TRAES_6DS_F95C12EBB TRAES_2AL_E7BD86A10 TRAES_2DS_69FBC78BC TRAES_6BL_8C056134E TRAES_2BS_A95B28510…
	19222	Uregulation of metabolic process	6.0211e-08	1.8716e-06	35/189 18.5%	2224/32583 6.8%	TRAES_2AL_A7941CB12 TRAES_2BL_95ECD7C24 TRAES_5BS_40A2E0F44 TRAES_4AS_2603E68AF TRAES_7BS_9D42F9BEA TRAES_2AS_7AAACC26B TRAES_7DL_BFADB408C TRAES_4BS_B7B7EFF37 TRAES_4DS_AFBE29C20 TRAES_2AL_A937B3996 TRAES_2DS_C4613D6D1 TRAES_6AL_C0E74F959 TRAES_4AL_7C4C68FD0 TRAES_2BS_F7C035436 TRAES_6AL_7E93329AC TRAES_2DL_8434C0251 TRAES_6DS_F95C12EBB TRAES_2AL_E7BD86A10 TRAES_2DS_69FBC78BC TRAES_6BL_8C056134E…
	31323	Uregulation of cellular metabolic process	7.2635e-08	2.0841e-06	34/189 17.9%	2135/32583 6.5%	TRAES_2AL_A7941CB12 TRAES_2BL_95ECD7C24 TRAES_5BS_40A2E0F44 TRAES_4AS_2603E68AF TRAES_7BS_9D42F9BEA TRAES_2AS_7AAACC26B TRAES_7DL_BFADB408C TRAES_4BS_B7B7EFF37 TRAES_4DS_AFBE29C20 TRAES_2DS_C4613D6D1 TRAES_6AL_C0E74F959 TRAES_4AL_7C4C68FD0 TRAES_2BS_F7C035436 TRAES_6AL_7E93329AC TRAES_2DL_8434C0251 TRAES_6DS_F95C12EBB TRAES_2AL_E7BD86A10 TRAES_2DS_69FBC78BC TRAES_6BL_8C056134E TRAES_2BS_A95B28510…
	50789	Uregulation of biological process	8.7797e-06	0.00023392	37/189 19.5%	3002/32583 9.2%	TRAES_2AL_A7941CB12 TRAES_2BL_95ECD7C24 TRAES_5BS_40A2E0F44 TRAES_4AS_2603E68AF TRAES_7BS_9D42F9BEA TRAES_2AS_7AAACC26B TRAES_7DL_BFADB408C TRAES_4BS_B7B7EFF37 TRAES_4DS_AFBE29C20 TRAES_2AL_A937B3996 TRAES_2DS_C4613D6D1 TRAES_7AS_F38BE6DA7 TRAES_6AL_C0E74F959 TRAES_4AL_7C4C68FD0 TRAES_2BS_F7C035436 TRAES_6AL_7E93329AC TRAES_2DL_8434C0251 TRAES_6DS_F95C12EBB TRAES_2AL_E7BD86A10 TRAES_2DS_69FBC78BC…
	50794	Uregulation of cellular process	1.0653e-05	0.0002649	36/189 19.0%	2906/32583 8.9%	TRAES_2AL_A7941CB12 TRAES_2BL_95ECD7C24 TRAES_5BS_40A2E0F44 TRAES_4AS_2603E68AF TRAES_7BS_9D42F9BEA TRAES_2AS_7AAACC26B TRAES_7DL_BFADB408C TRAES_4BS_B7B7EFF37 TRAES_4DS_AFBE29C20 TRAES_2DS_C4613D6D1 TRAES_7AS_F38BE6DA7 TRAES_6AL_C0E74F959 TRAES_4AL_7C4C68FD0 TRAES_2BS_F7C035436 TRAES_6AL_7E93329AC TRAES_2DL_8434C0251 TRAES_6DS_F95C12EBB TRAES_2AL_E7BD86A10 TRAES_2DS_69FBC78BC TRAES_7BS_E3E8C9AAE…
	65007	Ubiological regulation	1.4879e-05	0.00034686	38/189 20.1%	3198/32583 9.8%	TRAES_2AL_A7941CB12 TRAES_2BL_95ECD7C24 TRAES_5BS_40A2E0F44 TRAES_4AS_2603E68AF TRAES_7BS_9D42F9BEA TRAES_2AS_7AAACC26B TRAES_7DL_BFADB408C TRAES_4BS_B7B7EFF37 TRAES_4DS_AFBE29C20 TRAES_2AL_A937B3996 TRAES_2DS_C4613D6D1 TRAES_7AS_F38BE6DA7 TRAES_6AL_C0E74F959 TRAES_4AL_7C4C68FD0 TRAES_2BS_F7C035436 TRAES_6AL_7E93329AC TRAES_2DL_8434C0251 TRAES_6DS_F95C12EBB TRAES_2AL_E7BD86A10 TRAES_2DS_69FBC78BC…
	10033	Uresponse to organic substance	7.2536e-05	0.001424	5/189 2.6%	74/32583 0.2%	TRAES_2AL_A7941CB12 TRAES_7AL_E3ADC8C38 TRAES_1AL_147CF243C TRAES_2DL_8434C0251 TRAES_6DS_F95C12EBB
	9719	Uresponse to endogenous stimulus	7.2536e-05	0.001424	5/189 2.6%	74/32583 0.2%	TRAES_2AL_A7941CB12 TRAES_7AL_E3ADC8C38 TRAES_1AL_147CF243C TRAES_2DL_8434C0251 TRAES_6DS_F95C12EBB
	9725	Uresponse to hormone stimulus	7.2536e-05	0.001424	5/189 2.6%	74/32583 0.2%	TRAES_2AL_A7941CB12 TRAES_7AL_E3ADC8C38 TRAES_1AL_147CF243C TRAES_2DL_8434C0251 TRAES_6DS_F95C12EBB
	6397	UmRNA processing	0.00023343	0.0043536	8/189 4.2%	278/32583 0.8%	TRAES_6DS_8C1FC076E TRAES_1AL_FA4A9FA74 TRAES_7DS_EAE3FBECD TRAES_5BL_B4F5F001D TRAES_2AL_28B13CC56 TRAES_5DL_B675D33D4 TRAES_5AL_647E44702 TRAES_4AS_6C23CE2D6
	16071	UmRNA metabolic process	0.00051383	0.0091266	8/189 4.2%	313/32583 0.9%	TRAES_6DS_8C1FC076E TRAES_1AL_FA4A9FA74 TRAES_7DS_EAE3FBECD TRAES_5BL_B4F5F001D TRAES_2AL_28B13CC56 TRAES_5DL_B675D33D4 TRAES_5AL_647E44702 TRAES_4AS_6C23CE2D6
	32261	Upurine nucleotide salvage	0.00091586	0.014234	2/189 1.0%	8/32583 0.0%	TRAES_2BS_FBBD5645B TRAES_2DS_6E504ACA9
	32264	UIMP salvage	0.00091586	0.014234	2/189 1.0%	8/32583 0.0%	TRAES_2BS_FBBD5645B TRAES_2DS_6E504ACA9
	43173	Unucleotide salvage	0.00091586	0.014234	2/189 1.0%	8/32583 0.0%	TRAES_2BS_FBBD5645B TRAES_2DS_6E504ACA9
	8272	Usulfate transport	0.0015054	0.022461	3/189 1.5%	39/32583 0.1%	TRAES_3AL_224FB10D3 TRAES_3DL_B2B496552 TRAES_3B_593EBD126
	6487	Uprotein amino acid N-linked glycosylation	0.0017411	0.024978	3/189 1.5%	41/32583 0.1%	TRAES_2DL_60D449118 TRAES_2BL_9AF083258 TRAES_2AL_A1F33894A
	9156	Uribonucleoside monophosphate biosynthetic process	0.0025818	0.034393	3/189 1.5%	47/32583 0.1%	TRAES_2BS_FBBD5645B TRAES_2DS_6E504ACA9 TRAES_6AL_562AE8B6E
	9161	Uribonucleoside monophosphate metabolic process	0.0025818	0.034393	3/189 1.5%	47/32583 0.1%	TRAES_2BS_FBBD5645B TRAES_2DS_6E504ACA9 TRAES_6AL_562AE8B6E
	9123	Unucleoside monophosphate metabolic process	0.0032601	0.040533	3/189 1.5%	51/32583 0.1%	TRAES_2BS_FBBD5645B TRAES_2DS_6E504ACA9 TRAES_6AL_562AE8B6E
	9124	Unucleoside monophosphate biosynthetic process	0.0032601	0.040533	3/189 1.5%	51/32583 0.1%	TRAES_2BS_FBBD5645B TRAES_2DS_6E504ACA9 TRAES_6AL_562AE8B6E
Molecular Functions	43531	ADP binding	1.0045e-17	2.26e-15	28/376 7.4%	457/52126 0.8%	TRAES_6AL_AAA4ED992 TRAES_7BL_0665E8707 TRAES_7AS_451D041F9 TRAES_6BS_3D0FE96AC TRAES_6BL_CC53B2137 TRAES_1BS_34551F337 TRAES_1AS_81CF30171 TRAES_1AS_6EDAD815E TRAES_1BS_A04AAC3F4 TRAES_1DS_05B16509E TRAES_1DS_610553C1F TRAES_1AS_459048879 TRAES_7DS_397385597 TRAES_1DS_44680DEBE TRAES_1AS_DB68BD22D TRAES_6BS_47597FFF7 TRAES_4AL_AE051A2FF TRAES_2BL_5DA8E0838 TRAES_1BL_D510923C2 TRAES_7BL_C02327782…
	5488	binding	2.2994e-09	2.5868e-07	255/376 67.8%	27547/52126 52.8%	TRAES_6BS_3D0FE96AC TRAES_4BS_B7B7EFF37 TRAES_5BL_EB05716F5 TRAES_2AL_B45245746 TRAES_1DS_4E3A925B9 TRAES_7AS_F38BE6DA7 TRAES_6AS_7B38D5B47 TRAES_1AS_6EDAD815E TRAES_3B_A84ED9D40 TRAES_2AL_229EBA080 TRAES_3B_03BE0E869 TRAES_2DL_8434C0251 TRAES_1DS_5D3ACE9A3 TRAES_1AL_9F9DD51FC TRAES_6AL_3FB51E7F6 TRAES_1BS_118D12EED TRAES_5BL_6B0820536 TRAES_1BS_9495B49F3 TRAES_1DS_0A4757864 TRAES_2BS_A95B28510 T…
	3677	DNA binding	2.9987e-08	2.249e-06	61/376 16.2%	4025/52126 7.7%	TRAES_7DL_7B0ABD21E TRAES_5BL_96D5EA4EE TRAES_7BS_9D42F9BEA TRAES_4BS_B7B7EFF37 TRAES_4DS_AFBE29C20 TRAES_2AL_B45245746 TRAES_1DL_25540DE53 TRAES_6AL_C0E74F959 TRAES_6AS_99C6A3B0B TRAES_3B_A84ED9D40 TRAES_2DL_8434C0251 TRAES_2AL_E7BD86A10 TRAES_6DS_7B1596298 TRAES_2BS_A95B28510 TRAES_6AS_32A35158A TRAES_4BL_7DA93696E TRAES_5DL_7F3ABFDD6 TRAES_6BS_F50663DF7 TRAES_7DL_ED348696E TRAES_5DL_1272B4BAC …
	3700	transcription factor activity	1.2008e-07	6.7543e-06	21/376 5.5%	732/52126 1.4%	TRAES_6BL_8C056134E TRAES_5BS_40A2E0F44 TRAES_4AS_2603E68AF TRAES_7BS_9D42F9BEA TRAES_2BS_A95B28510 TRAES_4BS_B7B7EFF37 TRAES_4DS_AFBE29C20 TRAES_4BL_7DA93696E TRAES_4DL_8156B39DF TRAES_5DL_7F3ABFDD6 TRAES_7AS_8123257BA TRAES_6AL_C0E74F959 TRAES_4AL_7C4C68FD0 TRAES_2DL_0A0C46F2D TRAES_6AL_7E93329AC TRAES_2AS_7C177F9DB TRAES_5BS_F1DE20B4B TRAES_2BL_9528AAD7C TRAES_2AL_E7BD86A10 TRAES_7DL_ACACA513D…
	30528	transcription regulator activity	5.0997e-07	2.2948e-05	21/376 5.5%	800/52126 1.5%	TRAES_6BL_8C056134E TRAES_5BS_40A2E0F44 TRAES_4AS_2603E68AF TRAES_7BS_9D42F9BEA TRAES_2BS_A95B28510 TRAES_4BS_B7B7EFF37 TRAES_4DS_AFBE29C20 TRAES_4BL_7DA93696E TRAES_4DL_8156B39DF TRAES_5DL_7F3ABFDD6 TRAES_7AS_8123257BA TRAES_6AL_C0E74F959 TRAES_4AL_7C4C68FD0 TRAES_2DL_0A0C46F2D TRAES_6AL_7E93329AC TRAES_2AS_7C177F9DB TRAES_5BS_F1DE20B4B TRAES_2BL_9528AAD7C TRAES_2AL_E7BD86A10 TRAES_7DL_ACACA513D…
	5515	protein binding	3.1747e-06	0.00011905	100/376 26.5%	8969/52126 17.2%	TRAES_1AS_6335D421D TRAES_1AL_EAFB01544 TRAES_3DL_E0FE588DF TRAES_4AS_CA2A48F68 TRAES_6DL_04DBEFDA0 TRAES_7AL_92D8F28E9 TRAES_4DL_224E50D6B TRAES_5BL_EB05716F5 TRAES_1DS_4E3A925B9 TRAES_6AS_7B38D5B47 TRAES_1BS_1E1C3FCDB TRAES_7DL_73928596C TRAES_3B_03BE0E869 TRAES_1DL_37CFA5738 TRAES_1DS_5D3ACE9A3 TRAES_1AL_9F9DD51FC TRAES_7DL_0A4B48BA5 TRAES_6AL_3FB51E7F6 TRAES_1BS_118D12EED TRAES_5DL_6E81BE289 …
	3676	nucleic acid binding	4.9924e-06	0.00016047	78/376 20.7%	6538/52126 12.5%	TRAES_7DL_7B0ABD21E TRAES_4DS_4E9F77A0A TRAES_5BL_E2E0C1A3F TRAES_5BL_96D5EA4EE TRAES_2DL_7511EDD3D TRAES_7BS_9D42F9BEA TRAES_4BS_B7B7EFF37 TRAES_4DS_AFBE29C20 TRAES_2AL_B45245746 TRAES_1DL_25540DE53 TRAES_6AL_C0E74F959 TRAES_6AS_99C6A3B0B TRAES_3B_A84ED9D40 TRAES_2DL_8434C0251 TRAES_2AL_E7BD86A10 TRAES_6DS_7B1596298 TRAES_5AL_647E44702 TRAES_5BL_6B0820536 TRAES_2BS_A95B28510 TRAES_6AS_32A35158A …
	32559	adenyl ribonucleotide binding	1.1065e-05	0.0003112	40/376 10.6%	2661/52126 5.1%	TRAES_6AL_AAA4ED992 TRAES_7BL_0665E8707 TRAES_7AS_451D041F9 TRAES_6BS_3D0FE96AC TRAES_6BL_CC53B2137 TRAES_5DS_A195DC99C TRAES_1BS_34551F337 TRAES_1AS_81CF30171 TRAES_1AS_6EDAD815E TRAES_1BS_A04AAC3F4 TRAES_1DS_05B16509E TRAES_2AS_6A0179C05 TRAES_1DS_610553C1F TRAES_7DS_EF948225F TRAES_1AS_459048879 TRAES_7DS_397385597 TRAES_1AL_9F9DD51FC TRAES_6AL_3FB51E7F6 TRAES_1DS_44680DEBE TRAES_4AL_F12B615D7…
	30554	adenyl nucleotide binding	0.00010587	0.0021337	43/376 11.4%	3258/52126 6.2%	TRAES_6AL_AAA4ED992 TRAES_7BL_0665E8707 TRAES_7AS_451D041F9 TRAES_6BS_3D0FE96AC TRAES_6BL_CC53B2137 TRAES_7AL_FFC5B8676 TRAES_5DS_A195DC99C TRAES_5BS_73752FAC2 TRAES_1BS_34551F337 TRAES_1AS_81CF30171 TRAES_1AS_6EDAD815E TRAES_1BS_A04AAC3F4 TRAES_1DS_05B16509E TRAES_2AS_6A0179C05 TRAES_1DS_610553C1F TRAES_7DS_EF948225F TRAES_1AS_459048879 TRAES_7DS_397385597 TRAES_1AL_9F9DD51FC TRAES_6AL_3FB51E7F6…
	1883	purine nucleoside binding	0.00010587	0.0021337	43/376 11.4%	3258/52126 6.2%	TRAES_6AL_AAA4ED992 TRAES_7BL_0665E8707 TRAES_7AS_451D041F9 TRAES_6BS_3D0FE96AC TRAES_6BL_CC53B2137 TRAES_7AL_FFC5B8676 TRAES_5DS_A195DC99C TRAES_5BS_73752FAC2 TRAES_1BS_34551F337 TRAES_1AS_81CF30171 TRAES_1AS_6EDAD815E TRAES_1BS_A04AAC3F4 TRAES_1DS_05B16509E TRAES_2AS_6A0179C05 TRAES_1DS_610553C1F TRAES_7DS_EF948225F TRAES_1AS_459048879 TRAES_7DS_397385597 TRAES_1AL_9F9DD51FC TRAES_6AL_3FB51E7F6…
	32553	ribonucleotide binding	0.0001138	0.0021337	44/376 11.7%	3373/52126 6.4%	TRAES_6AL_AAA4ED992 TRAES_7BL_0665E8707 TRAES_7AS_451D041F9 TRAES_6BS_3D0FE96AC TRAES_6BL_CC53B2137 TRAES_5DS_A195DC99C TRAES_7AS_F38BE6DA7 TRAES_1BS_34551F337 TRAES_1AS_81CF30171 TRAES_6DS_AF55223AE TRAES_1AS_6EDAD815E TRAES_1BS_A04AAC3F4 TRAES_1DS_05B16509E TRAES_2AS_6A0179C05 TRAES_1DS_610553C1F TRAES_7DS_EF948225F TRAES_1AS_459048879 TRAES_7DS_397385597 TRAES_1AL_9F9DD51FC TRAES_6AL_3FB51E7F6…
	32555	purine ribonucleotide binding	0.0001138	0.0021337	44/376 11.7%	3373/52126 6.4%	TRAES_6AL_AAA4ED992 TRAES_7BL_0665E8707 TRAES_7AS_451D041F9 TRAES_6BS_3D0FE96AC TRAES_6BL_CC53B2137 TRAES_5DS_A195DC99C TRAES_7AS_F38BE6DA7 TRAES_1BS_34551F337 TRAES_1AS_81CF30171 TRAES_6DS_AF55223AE TRAES_1AS_6EDAD815E TRAES_1BS_A04AAC3F4 TRAES_1DS_05B16509E TRAES_2AS_6A0179C05 TRAES_1DS_610553C1F TRAES_7DS_EF948225F TRAES_1AS_459048879 TRAES_7DS_397385597 TRAES_1AL_9F9DD51FC TRAES_6AL_3FB51E7F6…
	1882	nucleoside binding	0.00024157	0.004181	43/376 11.4%	3385/52126 6.4%	TRAES_6AL_AAA4ED992 TRAES_7BL_0665E8707 TRAES_7AS_451D041F9 TRAES_6BS_3D0FE96AC TRAES_6BL_CC53B2137 TRAES_7AL_FFC5B8676 TRAES_5DS_A195DC99C TRAES_5BS_73752FAC2 TRAES_1BS_34551F337 TRAES_1AS_81CF30171 TRAES_1AS_6EDAD815E TRAES_1BS_A04AAC3F4 TRAES_1DS_05B16509E TRAES_2AS_6A0179C05 TRAES_1DS_610553C1F TRAES_7DS_EF948225F TRAES_1AS_459048879 TRAES_7DS_397385597 TRAES_1AL_9F9DD51FC TRAES_6AL_3FB51E7F6…
	17076	purine nucleotide binding	0.00066129	0.010101	47/376 12.5%	3993/52126 7.6%	TRAES_6AL_AAA4ED992 TRAES_7BL_0665E8707 TRAES_7AS_451D041F9 TRAES_6BS_3D0FE96AC TRAES_6BL_CC53B2137 TRAES_7AL_FFC5B8676 TRAES_5DS_A195DC99C TRAES_5BS_73752FAC2 TRAES_7AS_F38BE6DA7 TRAES_1BS_34551F337 TRAES_1AS_81CF30171 TRAES_6DS_AF55223AE TRAES_1AS_6EDAD815E TRAES_1BS_A04AAC3F4 TRAES_1DS_05B16509E TRAES_2AS_6A0179C05 TRAES_1DS_610553C1F TRAES_7DS_EF948225F TRAES_1AS_459048879 TRAES_7DS_397385597…
	3830	beta-1,4-mannosylglycoprotein 4-beta-N-acetylglucosaminyltransferase activity	0.00067337	0.010101	3/376 0.7%	24/52126 0.0%	TRAES_2DL_60D449118 TRAES_2BL_9AF083258 TRAES_2AL_A1F33894A
	166	nucleotide binding	0.0012464	0.017527	57/376 15.1%	5256/52126 10.0%	TRAES_6AL_AAA4ED992 TRAES_1BL_E2E2ED3FE TRAES_6BS_3D0FE96AC TRAES_2AS_DACE53B24 TRAES_7AL_FFC5B8676 TRAES_5DS_A195DC99C TRAES_7AS_F38BE6DA7 TRAES_1AS_81CF30171 TRAES_6DS_AF55223AE TRAES_1AS_6EDAD815E TRAES_1BS_A04AAC3F4 TRAES_7DS_EF948225F TRAES_1AS_459048879 TRAES_7DS_397385597 TRAES_1AL_9F9DD51FC TRAES_6AL_3FB51E7F6 TRAES_5AL_647E44702 TRAES_4AL_F12B615D7 TRAES_7BS_E3E8C9AAE TRAES_6BS_47597FFF7…
	3876	AMP deaminase activity	0.0014119	0.018687	2/376 0.5%	8/52126 0.0%	TRAES_2BS_FBBD5645B TRAES_2DS_6E504ACA9
	15116	sulfate transmembrane transporter activity	0.0028069	0.035086	3/376 0.7%	39/52126 0.0%	TRAES_3AL_224FB10D3 TRAES_3DL_B2B496552 TRAES_3B_593EBD126
	15103	inorganic anion transmembrane transporter activity	0.0037107	0.043942	3/376 0.7%	43/52126 0.0%	TRAES_3AL_224FB10D3 TRAES_3DL_B2B496552 TRAES_3B_593EBD126
Cellunar Components	5634	nucleus	7.3817e-10	6.2745e-08	40/110 36.3%	2068/15562 13.2%	TRAES_2AL_A7941CB12 TRAES_2BL_95ECD7C24 TRAES_5BS_40A2E0F44 TRAES_5BL_96D5EA4EE TRAES_7BS_9D42F9BEA TRAES_7AS_BE2C72913 TRAES_7DS_EAE3FBECD TRAES_2AL_B45245746 TRAES_2AL_28B13CC56 TRAES_2DS_C4613D6D1 TRAES_6AS_99C6A3B0B TRAES_2BS_F7C035436 TRAES_6AL_7E93329AC TRAES_2DL_8434C0251 TRAES_6DS_F95C12EBB TRAES_2AL_E7BD86A10 TRAES_6DS_7B1596298 TRAES_5AL_647E44702 TRAES_6BL_8C056134E TRAES_6DS_8C1FC076E…
	43227	membrane-bounded organelle	9.7652e-09	2.7668e-07	46/110 41.8%	2865/15562 18.4%	TRAES_2AL_A7941CB12 TRAES_2BL_95ECD7C24 TRAES_5BS_40A2E0F44 TRAES_5BL_96D5EA4EE TRAES_7BS_9D42F9BEA TRAES_7AS_BE2C72913 TRAES_7DS_EAE3FBECD TRAES_2AL_B45245746 TRAES_2AL_28B13CC56 TRAES_2DS_C4613D6D1 TRAES_6AS_99C6A3B0B TRAES_2BS_F7C035436 TRAES_6AL_7E93329AC TRAES_2DL_8434C0251 TRAES_6DS_F95C12EBB TRAES_2AL_E7BD86A10 TRAES_6DS_7B1596298 TRAES_5AL_647E44702 TRAES_4AS_049576319 TRAES_6BL_8C056134E…
	43231	intracellular membrane-bounded organelle	9.7652e-09	2.7668e-07	46/110 41.8%	2865/15562 18.4%	TRAES_2AL_A7941CB12 TRAES_2BL_95ECD7C24 TRAES_5BS_40A2E0F44 TRAES_5BL_96D5EA4EE TRAES_7BS_9D42F9BEA TRAES_7AS_BE2C72913 TRAES_7DS_EAE3FBECD TRAES_2AL_B45245746 TRAES_2AL_28B13CC56 TRAES_2DS_C4613D6D1 TRAES_6AS_99C6A3B0B TRAES_2BS_F7C035436 TRAES_6AL_7E93329AC TRAES_2DL_8434C0251 TRAES_6DS_F95C12EBB TRAES_2AL_E7BD86A10 TRAES_6DS_7B1596298 TRAES_5AL_647E44702 TRAES_4AS_049576319 TRAES_6BL_8C056134E…
	43226	organelle	0.0020144	0.034245	56/110 50.9%	5766/15562 37.0%	TRAES_2BL_95ECD7C24 TRAES_5BL_96D5EA4EE TRAES_7BS_9D42F9BEA TRAES_7DS_EAE3FBECD TRAES_2AL_B45245746 TRAES_2DS_C4613D6D1 TRAES_4BL_CF3E56FCD TRAES_3DL_2114C4621 TRAES_6AS_99C6A3B0B TRAES_2BS_F7C035436 TRAES_2DL_8434C0251 TRAES_1AL_9F9DD51FC TRAES_2AL_E7BD86A10 TRAES_2BS_EE62A3C6C TRAES_6DS_7B1596298 TRAES_5AL_647E44702 TRAES_4AL_1C6E2A6BF TRAES_7AL_0709A3CC91 TRAES_6AS_32A35158A TRAES_3DL_366CB19B…
	43229	intracellular organelle	0.0020144	0.034245	56/110 50.9%	5766/15562 37.0%	TRAES_2BL_95ECD7C24 TRAES_5BL_96D5EA4EE TRAES_7BS_9D42F9BEA TRAES_7DS_EAE3FBECD TRAES_2AL_B45245746 TRAES_2DS_C4613D6D1 TRAES_4BL_CF3E56FCD TRAES_3DL_2114C4621 TRAES_6AS_99C6A3B0B TRAES_2BS_F7C035436 TRAES_2DL_8434C0251 TRAES_1AL_9F9DD51FC TRAES_2AL_E7BD86A10 TRAES_2BS_EE62A3C6C TRAES_6DS_7B1596298 TRAES_5AL_647E44702 TRAES_4AL_1C6E2A6BF TRAES_7AL_0709A3CC91 TRAES_6AS_32A35158A TRAES_3DL_366CB19B…
