# Supplementary material for: Response of microRNAs to cold treatment in the young spikes of common wheat
Source: BMC Genomics. 2017 Feb 28;18:212. doi: 10.1186/s12864-017-3556-2 (PMC5330121; doi:10.1186/s12864-017-3556-2)
Supplement: Additional file 1 — Table S1. Nucleotide sequences of primers for qRT-PCR of miRNAs and their targets. Table S2. Small RNA statistics and genome mapping information referred to the Chinese Spring genome. Table S3. Expression level of miRNAs in the control and cold-treated libraries. Table S4. Novel miRNA information, including mature, star, and precursor sequences, referred to the Chinese Spring genome. Table S5. Fold change of differentially expressed miRNAs and their targets by qRT-PCR. Table S6. Overlapped miRNAs in response to cold stress among wheat, Brachypodium, Medicago, Populus, and Arabidopsis. Table S7. Predicted targets of conserved miRNAs by the TargetFinder program. Table S8. Predicted targets of novel miRNAs by the TargetFinder program. Table S9. Targets of known miRNAs validated by degradome sequencing in the control and cold stress libraries. Table S10. Targets of novel miRNAs validated by degradome sequencing in the control and cold stress libraries. Table S11. Gene Ontology enrichment, including biological process, molecular function, and cellular components for the target genes of differentially expressed miRNAs after cold stress, referred as Chinese Spring. (ZIP 643 kb) [file 12864_2017_3556_MOESM1_ESM.zip › Song et al BMC genomics Table S2.xlsx]

## Sheet: Table S2
Table S2. Small RNA statistics and genome mapping information referred as Chinese Spring genome.
Mapping to genome		C1				C2				T1				T2
		Distinct	%	Abundance	%	Distinct	%	Abundance	%	Distinct	%	Abundance	%	Distinct	%	Abundance	%
Total sRNAs		7611172	-	22597554	-	6427842	-	20332674	-	7555293	-	22083486	-	8020556	-	22660147	-
Genome	SubA	2994954	0.393494	9778031	0.432703	2539588	0.395092	9193432	0.452151	2959582	0.391723	9519310	0.43106	3178965	0.396352	9851974	0.434771
	SubB	3124666	0.410537	10142973	0.448853	2640174	0.41074	9447497	0.464646	3096931	0.409902	9809295	0.444191	3315067	0.413321	10123091	0.446735
	SubD	2952953	0.387976	10351396	0.458076	2510326	0.390539	9723145	0.478203	2915036	0.385827	10010410	0.453298	3141254	0.39165	10384899	0.458289
	Total	5626544	0.739248	18463571	0.817061	4748985	0.738815	16773198	0.824938	5539197	0.733154	17963869	0.813453	5953634	0.742297	18516384	0.817134
Intron	SubA	110251	0.0144854	477163	0.0211157	99502	0.0154798	409984	0.0201638	108026	0.0142981	458222	0.0207495	119196	0.0148613	512218	0.0226044
	SubB	119961	0.0157612	508708	0.0225116	107049	0.016654	437946	0.021539	117612	0.0155668	496773	0.0224952	129214	0.0161104	549946	0.0242693
	SubD	97561	0.0128181	384465	0.0170136	87460	0.0136064	327520	0.0161081	95521	0.0126429	372794	0.0168811	105424	0.0131442	417405	0.0184202
	Total	223125	0.0293155	813339	0.0359923	197658	0.0307503	698142	0.034336	217872	0.028837	781581	0.0353921	240244	0.0299535	865990	0.0382164
Exon	SubA	43356	0.00569636	697023	0.0308451	37155	0.00578032	1242260	0.0610967	41573	0.0055025	570107	0.025816	43287	0.00539701	538412	0.0237603
	SubB	45371	0.00596111	113769	0.00503457	38686	0.00601851	97451	0.00479283	44331	0.00586754	101898	0.00461422	46037	0.00573988	108955	0.00480822
	SubD	40387	0.00530628	701650	0.0310498	34370	0.00534705	1252087	0.06158	38999	0.00516181	560087	0.0253623	40467	0.00504541	529478	0.023366
	Total	79579	0.0104556	823689	0.0364504	67124	0.0104427	1355522	0.0666672	77403	0.0102449	672555	0.0304551	80091	0.00998572	651084	0.0287326
Repeat	SubA	1633067	0.214562	4511823	0.19966	1386293	0.21567	4452417	0.218978	1633445	0.216199	4401911	0.19933	1750258	0.218222	4552575	0.200907
	SubB	1686793	0.221621	4024061	0.178075	1427988	0.222157	3392007	0.166825	1692129	0.223966	4027562	0.182379	1808383	0.225469	4204597	0.18555
	SubD	1542927	0.202719	3757500	0.166279	1311030	0.203961	3177723	0.156287	1541163	0.203985	3759535	0.170242	1657679	0.206679	3941572	0.173943
	Total	2569445	0.337589	6137517	0.271601	2164313	0.336709	5819410	0.28621	2569047	0.340033	5964382	0.270083	2757999	0.343866	6221074	0.274538
Rfam	rRNA	15590	0.0020483	96048	0.00425037	14514	0.00225799	98947	0.0048664	15473	0.00204797	99067	0.00448602	14732	0.00183678	86400	0.00381286
	tRNA	2409	0.000316508	662619	0.0293226	2736	0.000425648	1250548	0.0615044	2212	0.000292775	496776	0.0224954	2298	0.000286514	464297	0.0204896
	snoRNA	1331	0.000174875	3600	0.000159309	1382	0.000215002	3373	0.000165891	1121	0.000148373	3650	0.000165282	1062	0.00013241	3489	0.000153971
	snRNA	2524	0.000331618	8789	0.000388936	2275	0.000353929	8726	0.000429161	2531	0.000334997	8371	0.000379062	2695	0.000336012	9541	0.000421048
