# Supplementary material for: Response of microRNAs to cold treatment in the young spikes of common wheat
Source: BMC Genomics. 2017 Feb 28;18:212. doi: 10.1186/s12864-017-3556-2 (PMC5330121; doi:10.1186/s12864-017-3556-2)
Supplement: Additional file 1 — Table S1. Nucleotide sequences of primers for qRT-PCR of miRNAs and their targets. Table S2. Small RNA statistics and genome mapping information referred to the Chinese Spring genome. Table S3. Expression level of miRNAs in the control and cold-treated libraries. Table S4. Novel miRNA information, including mature, star, and precursor sequences, referred to the Chinese Spring genome. Table S5. Fold change of differentially expressed miRNAs and their targets by qRT-PCR. Table S6. Overlapped miRNAs in response to cold stress among wheat, Brachypodium, Medicago, Populus, and Arabidopsis. Table S7. Predicted targets of conserved miRNAs by the TargetFinder program. Table S8. Predicted targets of novel miRNAs by the TargetFinder program. Table S9. Targets of known miRNAs validated by degradome sequencing in the control and cold stress libraries. Table S10. Targets of novel miRNAs validated by degradome sequencing in the control and cold stress libraries. Table S11. Gene Ontology enrichment, including biological process, molecular function, and cellular components for the target genes of differentially expressed miRNAs after cold stress, referred as Chinese Spring. (ZIP 643 kb) [file 12864_2017_3556_MOESM1_ESM.zip › Song et al BMC genomics Table S3.xlsx]

## Sheet: Table S3
Table S3. The expression level of microRNAs in the control and cold stressed libraries.
Categories of miRNAs	miRNAs	Seq (5'-3')	length	Control		Cold stress		Source Database
				Rep1	Rep2	Rep1	Rep2
Wheat-specific miRNAs	tae-miR9775	UGUGCGCAAUAAGAUUUUGCUA	22	38	60	36	41	miRBase,PNRD,PmiRExAt
	tae-miR9679-5p	CAGAACCAGAAUGAGUAGCUC	21	55	70	24	21	miRBase,PNRD,PmiRExAt
	tae-miR9676a	UGGAUGUCAUCGUGGCCGUACA	22	49	38	24	29	miRBase,PNRD,PmiRExAt
	tae-miR9673b	UAAGAAGCAAAGAGCACAUG	20	154	154	74	74	PmiRExAt
	tae-miR9673-5p	UAAGAAGCAAAUAGCACAUG	20	72	108	48	78	miRBase,PNRD,PmiRExAt
	tae-miR9670b	GAAGUACACUUAUUCGCGGAC	21	174	165	393	406	IWGSC,PmiRExAt
	tae-miR9670-3p	AGGUGGAAUACUUGAAGAAGA	21	289	317	1005	1045	miRBase,PNRD,PmiRExAt
	tae-miR9669-5p	AGGCUGGAGCGGCUUCUUCCGUCA	22	68	58	85	68	miRBase
	tae-miR9666b-3p	CGGUUGGGCUGUAUGAUGGCGA	22	533	410	763	1037	miRBase,PNRD,PmiRExAt
	tae-miR9666a-3p	CGGUUGGGCUGUAUGAUGGCGA	22	7138	5221	3963	7324	miRBase,PNRD,PmiRExAt
	tae-miR9666c	CGGUAGGGCUGUAUGAUGGCGA	22	7138	5221	3963	7324	PNRD,PmiRExAt
	tae-miR9663b	UAAAGCGUAGUCGAACGAAUC	21	328	461	130	219	PNRD,PmiRExAt
	tae-miR9663-5p	AAGCGUAGUCGAACGAAUCUG	21	25192	43786	15449	17050	miRBase,PNRD,PmiRExAt
	tae-miR9662b-3p	UGAACAUCCCAGAGCCACCGG	21	3798	2821	2586	3621	miRBase,PNRD,PmiRExAt
	tae-miR9662a-3p	UUGAACAUCCCAGAGCCACCG	21	1368	962	768	1125	miRBase,PNRD,PmiRExAt
	tae-miR9661-5p	UGAAGUAGAGCAGAGACCUCA	21	1066	1424	661	1165	miRBase,PmiRExAt
	tae-miR9658a	AUCGUUCUGGGUGAAUAGGCC	21	115	121	70	119	miRBase,PNRD,PmiRExAt
	tae-miR9657b-3p	CGUGCUUCCUCGUCGAACGGU	21	236	302	103	132	miRBase,PNRD,PmiRExAt
	tae-miR9657a-3p	UGUGCUUCCUCGUCGAACGGU	21	11	16	16	11	miRBase,PNRD,PmiRExAt
	tae-miR9655-3p	CAAGGGAAGGAAGUAGCCAAC	21	53	28	118	88	miRBase,PNRD,PmiRExAt
	tae-miR9654b-3p	UUCCGAAAGGCUUGAAGCGAAU	22	27	46	19	23	miRBase,PNRD,PmiRExAt
	tae-miR9654a-3p	UUCUGAAAGGCUUGAAGCGAAU	22	25	37	19	25	miRBase,PNRD,PmiRExAt
	tae-miR9653a	UUUGAGACUUUGGCCAUGGCC	21	51	82	28	27	miRBase,PNRD,PmiRExAt
	tae-miR1137b-5p	UCCGUUCCAGAAUAGAUGACC	21	135	150	78	97	miRBase,PNRD,IWGSC,PmiRExAt
	tae-miR1136b	ACUUGUCGCAGGUAUGGAUGUAUC	24	0	16	0	0	miRBase,PNRD,IWGSC
	tae-miR1125b	CCGCCGCAGUCGGUCUCGUUGGUU	24	47	28	59	74	miRBase,IWGSC
	tae-miR1118a	CACUACAUUGUGGAAUGGAGGGAG	24	42	22	44	56	miRBase,IWGSC
	tae-miR1117	UCGUGGCACGAACCGGUACUA	21	97	75	83	97	miRBase,IWGSC
	wheat-miR-589--Xingli	GCGGACCCAGGCCGAACCCGGCGC	24	152	30	250	204	PmiRExAt
	wheat-miR-540--Xingli	GAGUCCCUGAUCUUGAUCGUACAC	24	351	156	720	739	PmiRExAt
	wheat-miR-525--Xingli	GAUCCGGCCCGACUGCUCAGCAGU	24	136	72	140	133	PmiRExAt
	wheat-miR-418--Xingli	AGUAGAACCAAGUCGACUGCC	21	156	91	62	83	PmiRExAt
	tae-miR3128a--Sun,F.	UGGACAUCCGAGCAGCUCUCA	21	207	206	119	130	PmiRExAt
	tae-miR3117b--Sun,F.	UGAGAAAGGACUGCAUCAUCU	21	683	745	443	1394	PmiRExAt
	tae-miR3084b--Sun,F.	UAAUCUUCUGGAUACAUGCUUA	22	210	237	136	164	PmiRExAt
	tae-miR3074a--Sun,F.	UUGAGACGAACACAGACCAAC	21	105	122	39	59	PmiRExAt
	tae-miR3062a--Sun,F.	UUCUUCAAGUACUCCACUUUU	21	204	167	124	131	PNRD,PmiRExAt
	tae-miR3057a--Sun,F.	CGAAUGUAUUUUUUAUGGCUUG	22	352	461	280	286	PmiRExAt
	tae-miR3045a--Sun,F.	AUCUAAGACAAGUAAUUCGGG	21	113	156	64	81	IWGSC,PmiRExAt
	tae-miR2018--PMRD	GCCCGUCUAGCUCAGUUGGU	20	118	78	6	6	PNRD,PmiRExAt
	tae-miR007a_npr--PNRD	AGAAGAUUAGAAGAUUAAGCA	21	1187	1227	1000	1372	PNRD,PmiRExAt
	tae-lmiR4124a--Sun,F.	UAGGAACCAAACGGGAGGGACUUU	24	343	216	215	248	PmiRExAt
	tae-lmiR4123a--Sun,F.	UAGCUGUAGCGGUUUCCUAGCCCC	24	263	229	310	254	PmiRExAt
	tae-lmiR4101a--Sun,F.	GAUGUACACUUAUUCGCGGACGGA	24	131	101	130	145	IWGSC,PmiRExAt
	tae-lmiR4087a--Sun,F.	CGGUCUUGAUAGUUAAAUUUACGG	24	254	217	222	229	IWGSC,PmiRExAt
	tae-lmiR4061a--Sun,F.	AUAUGCGGAGUAAAAAGAAACGGA	24	124	129	79	95	PmiRExAt
	tae-lmiR4050b--Sun,F.	AGGACUUGUAAACUGAGACGGAGG	24	102	63	77	75	PmiRExAt
	tae-lmiR4049a--Sun,F.	AGGACGUGUGGGCAUAUUUGCUUC	24	165	255	113	104	PmiRExAt
	tae-lmiR4047a--Sun,F.	AGCGUCUCUCCUGUAGAAAUAGGC	24	576	478	326	462	PmiRExAt
	tae-lmiR4029f--Sun,F.	AGAUGUACACUUAUUCACGGACGG	24	117	61	72	76	IWGSC,PmiRExAt
	tae-lmiR4006a--Sun,F.	AACAUAGAGUAGUAACAUGGGCAU	24	151	161	122	151	IWGSC,PmiRExAt
Triticum-conserved miRNAs	tae-miR9863d	UUAGAUGAGAAGGCAGAUCAUA	22	1926	1728	1048	1408	PNRD,PmiRExAt
	tae-miR9863c	UCAGAUGAGAAGGCAGAUCAUA	22	3237	2938	1796	2310	PNRD,PmiRExAt
	tae-miR9863b	UGAGAAGGCAGAUCAUAAUAGC	22	1571	1213	772	930	PNRD,PmiRExAt
	tae-miR9863a	UGAGAAGGUAGAUCAUAAUAGC	22	29577	38390	15657	18847	miRBase,PNRD,PmiRExAt
	tae-miR9776c	UGGACGAGGAUGUGCAGCUGC	21	6753	6320	5241	6920	PmiRExAt
	tae-miR9776b	UUGGACGAGGAUGUGCAACUG	21	476	634	278	402	PNRD,PmiRExAt
	tae-miR9776a	UGGACGAGGAUGUGCAACUGC	21	1688	2024	1397	1941	miRBase,PNRD,IWGSC
	tae-miR9772	UGAGAUGAGAUUACCCCAUAC	21	1376	1020	748	1244	miRBase,PNRD,PmiRExAt
	tae-miR9677a	UGGCCGUUGGUAGAGUAGGAGA	22	1528	1688	1766	1494	miRBase,PNRD,PmiRExAt
	tae-miR9674g	UGAAUUUUUCCAUAGCAUCAG	21	27	44	0	16	miRBase,IWGSC,PmiRExAt
	tae-miR9674f	UUGAAUUUGUCCAUAGCAUCA	21	161	218	80	106	IWGSC,PmiRExAt
	tae-miR9674e	UGAAUUUGUCCAUAGCAUCAU	21	245	523	114	147	IWGSC,PmiRExAt
	tae-miR9674d	AUAGCAUCAUCCAUCCUACCA	21	5394	4748	3407	5813	PNRD,PmiRExAt
	tae-miR9674c	GUAGGAUGGCUGGUGCUAUGG	21	431	504	603	648	PNRD,IWGSC,PmiRExAt
	tae-miR9674b-5p	AUAGCAUCAUCCAUCCUACCC	21	2263	4192	1003	1419	miRBase,PNRD,IWGSC,PmiRExAt
	tae-miR9674b-3p	UGAAUUUGUCCAUAGCAUCAG	21	6283	5385	4169	6158	miRBase,IWGSC
	tae-miR9672b	CCACGACUGUCAUUAAGCAUC	21	439	310	1359	1921	miRBase,PNRD,PmiRExAt
	tae-miR9672	UACCACGACUGUCAUUAAGCA	21	57406	39594	33092	38573	miRBase,PNRD,PmiRExAt
	tae-miR6212	UUACAGUUUACAAUGCACGAU	21	13	19	0	0	miRBase		9772
	tae-miR6201	UGACCCUGAGGCACUCAUACCG	22	2583	2185	2094	1701	miRBase,PNRD,PmiRExAt
	tae-miR6197-5p	UCUGUAAACAAAUGUAGGACG	21	300	618	183	218	miRBase,PNRD,PmiRExAt
	tae-miR5084d	AGGAUCCUCUGCAGUACUGUACGG	24	115	52	91	82	IWGSC,PmiRExAt
	tae-miR5084c	AGCACCAUACGGUACUGCAGAGGA	24	192	212	100	113	PNRD,IWGSC,PmiRExAt
	tae-miR5084b-3p	ACCAUACGGUACUGCAGAGGAUC	23	34	16	43	38	miRBase,PNRD,IWGSC,PmiRExAt
	tae-miR5048b	UAUUUGCAGGUUUUAGGUCUAA	22	3935	3121	2180	2718	miRBase,PNRD,PmiRExAt
	tae-miR5048-5p	UUUGCAGGUUUUAGGUCUAAGU	22	4115	2875	2424	2858	miRBase,PNRD,PmiRExAt
	tae-miR1130b	UCUUAUAUUGUGGGACGGAGG	21	169	82	438	465	miRBase,IWGSC,PmiRExAt
	tae-miR1120f	CCUCCGUCCCAUAAUGUAAGA	21	161	82	166	147	IWGSC,PmiRExAt
	tae-miR1120e	UCUUAUAUUAUGGGACGGAGG	21	127	54	222	200	PNRD,IWGSC,PmiRExAt
	tae-miR1120c	UAAUAUAAGAACGUUUUUGACA	22	183	272	104	156	miRBase,PNRD,IWGSC,
	tae-miR1120b-3p	UUCUUAUAUUGUGGGACAGAG	21	248	391	159	176	miRBase,PNRD,IWGSC,PmiRExAt
	tae-miR1120d	UUCUUAUAUUAUGGGACGGAG	21	169	143	116	137	miRBase,PNRD,IWGSC,PmiRExAt
Plant-conserved miRNAs	tae-miR894a	GUUUCACGUCGGGUUCACCA	20	225	225	205	182	miRBase
	tae-miR827a	UUAGAUGACCAUCAGCAAACA	21	533	511	132	184	miRBase,IWGSC,PmiRExAt
	tae-miR8175a	GAUCCCCGGCAACGGCGCCA	20	11	13	0	26	miRBase
	tae-miR6478	CCGACUUUAGCUCAGUUGGUA	21	24	51	27	41	miRBase
	tae-miR6149b	UUGAUACGCACCUGAAUCGGC	21	0	11	0	0	miRBase
	tae-miR399b	UGCCAAAGGAGAGUUGCCCUG	21	0	0	0	14	miRBase,IWGSC,PmiRExAt
	tae-miR397b	UUGAGUGCAGCGUUGAUGAAC	21	34	31	24	45	miRBase,PNRD,PmiRExAt
	tae-miR396e	UUCCACAGCUUUCUUGAACUG	21	54	64	16	42	miRBase,IWGSC,PmiRExAt
	tae-miR396c	GGUCAAGAAAGCUGUGGGAAG	21	14	12	24	31	miRBase,IWGSC,PmiRExAt
	tae-miR396b	UCCACAGGCUUUCUUGAACUG	21	261	286	117	211	miRBase,IWGSC,PmiRExAt
	tae-miR394c	UUGGCAUUCUGUCCACCUCC	20	127	156	90	119	miRBase,IWGSC,PmiRExAt
	tae-miR393k	UUCCAAAGGGAUCGCAUUGAU	21	501	712	243	416	miRBase,IWGSC,PmiRExAt
	tae-miR393c	UCAGUGCAAUCCCUCUGGAAU	21	13	0	13	17	miRBase,IWGSC
	tae-miR393	UCCAAAGGGAUCGCAUUGAUC	21	17	29	0	12	miRBase,IWGSC,PmiRExAt
	tae-miR390	AAGCUCAGGAGGGAUAGCGCC	21	508	617	734	680	miRBase,IWGSC,PmiRExAt
	tae-miR319b	UUGGACUGAAGGGUGCUCCCU	21	98	166	154	137	miRBase,IWGSC,PmiRExAt
	tae-miR319a	ACUGGAUGACGCGGGAGCUAA	21	4011	1667	4396	6156	miRBase,IWGSC
	tae-miR2118q	UUCCCGAUGCCUCCUAUUCCUA	22	20	24	12	18	miRBase,PmiRExAt
	tae-miR2118p	UUCCCGAUGCCUCCCAUUCCUA	22	22	0	21	29	miRBase
	tae-miR2118e	UUCCUGAUGUCUCCCAUUCCUA	22	24	18	15	25	miRBase,PmiRExAt
	tae-miR2118a	UUCCUGAUGCCUCCCAUGCCUA	22	19	17	23	45	miRBase,PmiRExAt
	tae-miR2118b	UUCCCGAUGCCUCCCAUUCCUA	22	22	25	17	28	miRBase
	tae-miR172c	GGAAUCUUGAUGAUGCUGCAU	21	156	244	98	143	miRBase,IWGSC,PmiRExAt
	tae-miR172a-5p	GCAGCACCACCAAGAUUCACA	21	48	21	223	471	miRBase,IWGSC
	tae-miR172a-3p	AGAAUCUUGAUGAUGCUGCAU	21	18331	22036	10701	23746	miRBase,IWGSC,PmiRExAt
	tae-miR171d	UGAUUGAGCCGCGCCAAUAUC	21	104	130	60	78	IWGSC,PmiRExAt
	tae-miR171b	UGAUUGAGCCGUGCCAAUAUC	21	334	588	199	205	miRBase,PNRD,IWGSC,PmiRExAt
	tae-miR171c	UGUUGGCUCGACUCACUCAGA	21	46	37	293	280	miRBase,PNRD,IWGSC,PmiRExAt
	tae-miR171a	UGAUUGAGCCGCGCCAAUAUC	21	104	130	60	78	miRBase,IWGSC,PmiRExAt
	tae-miR169m	CAGCCAAGGAUGACUUGCCGG	21	104	103	70	92	IWGSC,PmiRExAt
	tae-miR169l	UAGCCAAGGAUGAAUUGCCAG	21	125	136	55	69	miRBase,PmiRExAt
	tae-miR169b	UAGCCAAGGAUGACUUGCCGG	21	409	584	226	243	miRBase,IWGSC,PmiRExAt
	tae-miR169d	UAGCCAAGAAUGACUUGCCUG	21	16	33	22	17	miRBase,IWGSC
	tae-miR169a	UGGGCAAGUCACCCUGGCUACC	22	14	21	0	0	miRBase,IWGSC,PmiRExAt
	tae-miR168c	UCGCUUGGUGCAUAUCGGGAC	21	15	18	26	19	miRBase
	tae-miR168b	UCGCUUGUGCAGAUCGGGAC	20	72	85	81	93	miRBase
	tae-miR168a	UCGCUUGGUGCAGAUCGGGAC	21	164119	142746	144090	157354	miRBase,IWGSC,PmiRExAt
	tae-miR167g	UGAAGCUGCCAGCAUGAUCUU	21	530	534	416	353	PmiRExAt
	tae-miR167d	UGAAGCUGCCAGCAUGAUCUA	21	32477	35471	26498	24926	miRBase,PNRD,IWGSC,PmiRExAt
	tae-miR167e	UGAAGCUGCCAGCAUGAUCUGA	22	12034	9064	7596	6990	miRBase,IWGSC,PmiRExAt
	tae-miR167f	UGAAGCUGCCAGCAUGAUUAA	22	20	14	13	11	miRBase
	tae-miR167c-5p	UGAAGCUGCCAGCAUGAUCUC	21	21	31	13	18	miRBase,PmiRExAt
	tae-miR167c	UGAAGCUGCCAGCAUGAUCU	20	163	240	154	137	miRBase,PNRD,IWGSC,PmiRExAt
	tae-miR166p	UCGGACCAGGCUCCAUUCCCC	21	12	13	18	16	miRBase
	tae-miR166m	CGGACCAGGCUUCAUUCCCC	20	30	23	28	35	miRBase,IWGSC,PmiRExAt
	tae-miR166k	UCGGACCAGGCUUCAUUCCCCC	22	25	19	32	35	miRBase,PmiRExAt
	tae-miR166i	UCGGACCAGGCUUCAUUCUCC	21	221	132	335	440	miRBase
	tae-miR166e	UCGGACCAGGCUUCAAUCCCU	21	19882	18104	14254	16814	miRBase,PmiRExAt
	tae-miR166d	UCGGACCAGGCUUCAUUCCCC	21	82837	63910	84769	97303	miRBase,IWGSC,PmiRExAt
	tae-miR166c	UCGGACCAGGCUUCAUUCCUU	21	21923	27574	14589	15931	miRBase,PmiRExAt
	tae-miR166b	UCGGACCAGGCUUCAUUCCCU	21	21521	16861	17374	19782	miRBase,PmiRExAt
	tae-miR166a	GGAAUGUUGUCUGGUUCAAGG	21	0	0	27	42	miRBase,PmiRExAt
	tae-miR164c	UGGAGAAGCAGGGCACGUGCA	21	900	736	899	1033	miRBase,PNRD,IWGSC,PmiRExAt
	tae-miR160b-5p	UGCCUGGCUCCCUGUAUGCCA	21	692	601	145	234	miRBase,PNRD,IWGSC,PmiRExAt
	tae-miR160b-3p	GCGUGCAAGGAGCCAAGCAUG	21	161	181	387	462	miRBase,IWGSC,PmiRExAt
	tae-miR159a	UUUGGAUUGAAGGGAGCUCUG	21	1437	1497	2431	2129	miRBase,PNRD,IWGSC,PmiRExAt
	tae-miR159c	CUUGGAUUGAAGGGAGCUCU	20	11	0	14	0	miRBase,IWGSC,PmiRExAt
	tae-miR159d	UUUGCAUGACCGAGGAGCCGC	21	263	188	323	299	PNRD,IWGSC,PmiRExAt
	tae-miR156c	UGACAGAAGAGAGUGAGCAC	20	4156	4498	2776	2642	miRBase,PNRD,IWGSC,PmiRExAt
	tae-miR156j	UUGACAGAAGAGAGUGAGCAC	21	1958	1966	880	963	miRBase,IWGSC
	tae-miR156g	UGACAGAAGAGAGGGAGCAAG	21	18	12	21	22	miRBase
	tae-miR156b	UGACAGAAGAGAGUGAGCACA	21	44	29	0	11	miRBase,PNRD,IWGSC,PmiRExAt
	tae-miR156	CUGACAGAAGAGAGUGAGCAC	21	33	28	23	29	miRBase,PNRD,IWGSC
	tae-miR1162	GUUGUAGUAAUUUAGGCCGUG	21	39	28	38	22	miRBase
	tae-miR7757b	AUAAAACCUUCAGCUAUCCAUC	22	912	857	536	656	PNRD,PmiRExAt
Grass-conserved miRNAs	tae-miR7757-5p	ACAAAACCUUCAGCUAUCCAUC	22	1632	857	536	1100	miRBase
	tae-miR5384-3p	GGUGAGCGCGCCGCCGUCGAA	21	40	23	30	21	miRBase,PNRD,PmiRExAt
	tae-miR531	CGCUCGCCGGAGCAGCGUGCA	21	13	24	12	15	miRBase,PNRD,PmiRExAt
	tae-miR528a	UGGAAGGGGCAUGCAGAGGAG	21	24	0	42	41	miRBase,IWGSC,PmiRExAt
	tae-miR5181a	CAUCUAUUUUGGAACGGAGGG	21	242	146	209	313	PNRD,IWGSC,PmiRExAt
	tae-miR5175-5p	UUCCAAAUUACUCGUCGUGGU	21	228	304	95	115	miRBase,PNRD,IWGSC,PmiRExAt
	tae-miR5169b	UUUGACCAAGUUUGUAGAGAA	21	1996	3426	1094	1183	IWGSC,PmiRExAt
	tae-miR5169a	UUUGACCAAGUUUGUAGAGA	20	16	18	0	11	miRBase,IWGSC,PmiRExAt
	tae-miR5083a	AGACUACAAUUAUCUGAUCA	20	25	25	13	0	miRBase,PmiRExAt
	tae-miR5072a	CGUUCCCCAGCGGAGUCGCCA	21	0	11	0	0	miRBase
	tae-miR5071a	UCAAGCAUCAUAUCAUGGACA	21	2190	2238	1026	1596	miRBase
	tae-miR5070a	UUGAACUAAGUAGGGUCGGAG	21	2036	1538	1357	1373	miRBase,IWGSC
	tae-miR5064a	AAUUUGUCCAUAGCAUCAGCC	21	0	13	0	0	miRBase,IWGSC
	tae-miR5062d	UGAACCUUAGGGAACAGCCGCAU	23	23670	24335	13813	18625	PNRD,PmiRExAt
	tae-miR5062c	UGAAUCUUGGGAAAAAGCUGCAU	23	322	250	179	246	PmiRExAt
	ata-miR5062b-3p	UGAACCUUAGGGAAAAGCCGCAU	23	4467	4852	2732	3964	miRBase
	tae-miR5062-5p	TGAACCTTGGGGAAAAGCCGCAT	23	17153	15487	7847	9924	miRBase
	tae-miR5062e	TGAACCTTAGGGAACAGCCGCAT	23	23670	24335	13813	18625	miRBase,PNRD,PmiRExAt
	tae-miR5049k	AGACAAAUAUUUAGGAACGGA	21	347	330	245	300	PNRD,IWGSC,PmiRExAt
	tae-miR5049j	AAGACAACUAAUUUGGGACGG	21	134	106	96	109	PNRD,IWGSC,PmiRExAt
	tae-miR5049i	UCCGUUCCUAAAUAUUUGUCU	21	347	330	245	300	PNRD,IWGSC,PmiRExAt
	tae-miR5049h	GACAAGUAUUUUCGGACGGAGGGA	24	108	50	257	224	PNRD,IWGSC,PmiRExAt
	tae-miR5049g	UCCGUCCGAAAAUACUUGUCA	21	498	564	326	355	PNRD,IWGSC,PmiRExAt
	tae-miR5049f	AAUUAAUAUGGAUCGGAGGGA	21	67	41	88	86	miRBase,IWGSC,PmiRExAt
	tae-miR5049d	AGACAAUUAUUUAGGAACGGA	21	11	0	13	12	miRBase,IWGSC
	tae-miR5049-3p	AAUAUGGAUCGGAGGGAGUAC	21	20	11	19	0	miRBase,PNRD,IWGSC,PmiRExAt
	tae-miR444d	UGCAGUUGUUGUCUCAAGCUU	21	15	14	0	0	miRBase,PmiRExAt
	tae-miR444e	UGUUGUCUCAAGCUUGCUGCC	21	27	33	19	26	miRBase,PmiRExAt
	tae-miR444c	UGCAGUUGCUGUCUCAAGCUU	21	67	76	61	96	miRBase,PNRD,PmiRExAt
	tae-miR2275b	UUCAGUUUCUUCUAAUAUCUCA	22	81	58	48	36	miRBase,IWGSC
	tae-miR2275a	UUUGUUUUUCUCCAAUAUCUCA	22	39	34	15	16	miRBase
	tae-miR2275-3p	UUUGGUUUCCUCCAAUAUCUCG	22	29	43	11	0	miRBase,PNRD,IWGSC,PmiRExAt
	tae-miR1878b	AUUUGUAGUGUUCGGAUUGAGUUU	24	42	73	32	26	miRBase
	tae-miR1439	AUUUUGGAACGGAGGGAGUAU	21	0	0	12	0	miRBase,PNRD,IWGSC
	tae-miR1436	UACAUUAUGGGACGGAGGGAG	21	35	12	71	66	miRBase,IWGSC,PmiRExAt
	tae-miR1432	UCAGGAGAGAUGACACCGACG	21	27	22	22	22	miRBase,IWGSC,
	tae-miR1135d	UCUGAGACAAGUAAUUCCGAACGG	24	226	198	172	250	IWGSC,PmiRExAt
	tae-miR1135c	UAAGACAAGUAAUUCAGAACGGAG	24	123	161	57	81	IWGSC,PmiRExAt
	tae-miR1135b	UCUGCGACAAGUAAUUCCGAACGG	24	709	681	599	751	miRBase,PNRD,IWGSC
	tae-miR1134a	UCUUCUUGUAGACGUUGUUGGGCC	24	246	221	244	236	PmiRExAt
	tae-miR1127d	UCCGUCCGGAAAUACUUGUCA	21	185	273	114	119	PNRD,IWGSC,PmiRExAt
	tae-miR1127c	ACAAGUAUUUCCGGACGGAGG	21	43	49	38	42	miRBase,PNRD,IWGSC,PmiRExAt
	tae-miR1122e	AGACUUAUAUUUAGGAACGGA	21	383	422	248	313	PNRD,IWGSC,PmiRExAt
	tae-miR1122d	ACUUAUAUGUAGGAACGGAUG	21	35	48	38	28	miRBase
