# Supplementary material for: Response of microRNAs to cold treatment in the young spikes of common wheat
Source: BMC Genomics. 2017 Feb 28;18:212. doi: 10.1186/s12864-017-3556-2 (PMC5330121; doi:10.1186/s12864-017-3556-2)
Supplement: Additional file 1 — Table S1. Nucleotide sequences of primers for qRT-PCR of miRNAs and their targets. Table S2. Small RNA statistics and genome mapping information referred to the Chinese Spring genome. Table S3. Expression level of miRNAs in the control and cold-treated libraries. Table S4. Novel miRNA information, including mature, star, and precursor sequences, referred to the Chinese Spring genome. Table S5. Fold change of differentially expressed miRNAs and their targets by qRT-PCR. Table S6. Overlapped miRNAs in response to cold stress among wheat, Brachypodium, Medicago, Populus, and Arabidopsis. Table S7. Predicted targets of conserved miRNAs by the TargetFinder program. Table S8. Predicted targets of novel miRNAs by the TargetFinder program. Table S9. Targets of known miRNAs validated by degradome sequencing in the control and cold stress libraries. Table S10. Targets of novel miRNAs validated by degradome sequencing in the control and cold stress libraries. Table S11. Gene Ontology enrichment, including biological process, molecular function, and cellular components for the target genes of differentially expressed miRNAs after cold stress, referred as Chinese Spring. (ZIP 643 kb) [file 12864_2017_3556_MOESM1_ESM.zip › Song et al BMC genomics Table S4.xlsx]

## Sheet: Table S4
Table S4. Novel microRNA informations including mature, star, and precursor sequences referred as Chinese Spring genome.
Novel_miRNA	miRNA Seq (5'-3')	Control		Cold stress		Star	Precursor	scaffold	start	end	strand	dG
		Rep1	Rep2	Rep1	Rep2
Tae_miR10001	ACAUGUCAGUGACAGAACGGCAGG	114	100	69	70	GUUGUUGGGUCACUGACAUGCGGG	GUUGUUGGGUCACUGACAUGCGGGCCAGGUUCCCAAAAGGCUCACAUGUCAGUGACAGAACGGCAGG	ta_iwgsc_4bl_v1_6830075	1530	1597	+	-37.3
Tae_miR10002	AGAAAGACAAGUAUUUAGGAACGG	1548	1496	1079	1219	CGUUCCUAAAUAUUUGUCUUU	CGUUCCUAAAUAUUUGUCUUUCUAGACAUUUCAAAUGACUACCACAUACGGAUGUAUGUAGACAUAUUUUAGAGUGUAGAUUCACUCAGUUUGCUCCGUAUGUAGUCACUUGUUGAAAUGCCUAGAAAGACAAGUAUUUAGGAACGG	ta_iwgsc_3dl_v1_6918223	3203	3350	-	-72.6
Tae_miR10003	AGAGGCCAGGGCACAAGAGCA	1191	632	1569	1568	NO	AGAAATGGCAAGAGGCCAGGGCACAAGAGCAATACCGACTTCTATGTTTTCGCATCAATTTCCCCCAACGCCTCCTATTCTTAAGTAAGACACGCATCCAGACTCCGATTCTTAGTCACATGCTCTTTCATTTTTGGCTTCTTGACATGGCTA	ta_iwgsc_3al_v1_4449599	1625	1777	+	-34.3
Tae_miR10004	GAAAUGUUGGGAGAACGGCGU	408	293	987	771	GUAUAUCGUCCCGGAUUACUU	GAAAUGUUGGGAGAACGGCGUGGCAUAUCUAAUAUUAUCUAUGUAUAUCGUCCCGGAUUACUU	ta_iwgsc_6as_v1_4414975	220	283	+	-14.7
Tae_miR10005	CAAAGACUUAUAUUUAGGAACGGA	329	262	315	426	CGUUCCUAAAUGUAAGUCUUU	CGUUCCUAAAUGUAAGUCUUUAUAGAGAUUUCACCAUAGACCACAUACGGAUGUAUAUAGAUGCAUUUUAGAGUAUGAUUCAUUCAUUUUGUUCCGUAUGUAGUCCAUAAUGAAAUCUCUCCAAAGACUUAUAUUUAGGAACGGA	ta_iwgsc_3dl_v1_6893449	1043	1188	+	-63.9
Tae_miR10006	AAGACAAGAAUUUUGGGACGGAGG	425	267	313	393	UCCGUCCCUAAAUUCUUGUCUUAA	UCCGUCCCUAAAUUCUUGUCUUAAAUUUAUCUAAAUACAGAUGUAUUAAGUUACAUUUUAGCAUUAGAUACAUCCGUACCUAGACGAAUUCAAGACAAGAAUUUUGGGACGGAGG	ta_iwgsc_6al_v1_5697292	1259	1374	+	-52.3
Tae_miR10007	AAAGACAAAUAUUUAGGAACGGAG	371	252	235	304	CGUUCCUAAAUAUUUGUCUUU	CGUUCCUAAAUAUUUGUCUUUCUAGACAUUUUAACAAGUGACUACAUACGAAGCAAAAUGAGUGAAUCUACACUCUAAAAUAUGUCUACAUACAUCCGUACGUGGUAGUCAUUUAAAAUGUCUAGAAAGACAAAUAUUUAGGAACGGAG	ta_iwgsc_5dl_v1_4509867	236	385	+	-71.4
Tae_miR10008	GAAGUACACUUAUUCGCGGAC	174	165	393	406	CCAUGAAUAAGUGUACUUCUAGCU	CCAUGAAUAAGUGUACUUCUAGCUUUUGUCUUAAGUCAAAGUUUUAAAACUUUGACCAACUUUAUAGGGAAAAGUAGCAGCAUUUAUGACACUAAAUUAGUAUCACUAGAUUCGUUUUGAAUUGUAAUUUCAUAAUAUAUCAAUUUUAUGUCAUAUAUGUUACUACUCUUUUGUAUAUAUUUGGUCAAAAUUUUAAAACUUUGACUUAGAACAAAGGCUAGAAGUACACUUAUUCGCGGAC	ta_iwgsc_4dl_v3_1117452	13	254	+	-107.5
Tae_miR10009	GAAGAGGCGUUCAUAUUCUGG	114	37	244	237	NO	ATGGTTCGACATAAGTAGATGCAACACTTCTTTAGAGATCAACTAAAAAACACTTCTTTGAAATTCATCTCATCTTGTTGGCGAAGAGGCGTTCATATTCTGGTGTTTCCCTT	ta_iwgsc_3as_v1_3299578	23	135	+	-19.3
