# Supplementary material for: Response of microRNAs to cold treatment in the young spikes of common wheat
Source: BMC Genomics. 2017 Feb 28;18:212. doi: 10.1186/s12864-017-3556-2 (PMC5330121; doi:10.1186/s12864-017-3556-2)
Supplement: Additional file 1 — Table S1. Nucleotide sequences of primers for qRT-PCR of miRNAs and their targets. Table S2. Small RNA statistics and genome mapping information referred to the Chinese Spring genome. Table S3. Expression level of miRNAs in the control and cold-treated libraries. Table S4. Novel miRNA information, including mature, star, and precursor sequences, referred to the Chinese Spring genome. Table S5. Fold change of differentially expressed miRNAs and their targets by qRT-PCR. Table S6. Overlapped miRNAs in response to cold stress among wheat, Brachypodium, Medicago, Populus, and Arabidopsis. Table S7. Predicted targets of conserved miRNAs by the TargetFinder program. Table S8. Predicted targets of novel miRNAs by the TargetFinder program. Table S9. Targets of known miRNAs validated by degradome sequencing in the control and cold stress libraries. Table S10. Targets of novel miRNAs validated by degradome sequencing in the control and cold stress libraries. Table S11. Gene Ontology enrichment, including biological process, molecular function, and cellular components for the target genes of differentially expressed miRNAs after cold stress, referred as Chinese Spring. (ZIP 643 kb) [file 12864_2017_3556_MOESM1_ESM.zip › Song et al BMC genomics Table S5.xlsx]

## Sheet: Table S5
Table S5. Fold change of differentially expressed miRNAs and their targets by qRT-PCR1.
miRNA	Relative gene expression by qRT-PCR(2-ΔΔCt)	Gene expression of Illumina (Log2(T_RPKM/C_RPKM))	Target genes	miRNA targets expression by qRT-PCR(2-ΔΔCt)
tae-miR444c	-2.56±0.44	-2.32358	Traes_2AL_2C3E4739B.2	-1.44±0.30
tae-miR827a	-2.25±0.69	-1.80657	ND	ND
tae-miR169a	-1.81±0.64	-1.45084	ND	ND
tae-miR5048a	-1.82±0.07	-1.37736	ND	ND
tae-miR171a	-2.21±0.47	-1.26874	Traes_6DL_26DDCA106.1_5UTR	-2.37±0.51
tae-miR156	-2.15±0.62	-0.74756	Traes_6BS_542961EA4.2	2.70±0.88
			Traes_7DS_DBB29C7CD.1	1.66±0.63
tae-miR167d	-1.68±0.48	-0.472188	Traes_2DL_8434C0251.1	2.45±1.33
tae-miR6201	-1.94±0.18	-0.370488	ND	ND
tae-miR159a	1.13±0.07	0.548883	Traes_1AL_041EBB4A6.2	1.97±0.11
tae-miR319a	1.13±0.08	0.860488	Traes_5DL_D5522EF7B.1_3UTR	-12.03±14.05
tae-miR10008	4.97±0.99	1.17222	Traes_7DS_1CD8342FF.1_3UTR	1.75±0.10
tae-miR10004	2.96±0.06	1.27594	Contig24747_TSuiA	-1.62±0.43
			Traes_2DS_B979309F0.1	-1.44±0.50
tae-miR10009	2.00±0.12	1.64833	ND	ND
tae-miR160b-3p	5.44±3.74	1.80498	Traes_1AL_147CF243C.1	3.48±1.33
tae-miR171c	2.78±1.30	2.81359	Traes_7DS_475A0EAAC.1_3UTR	1.90±0.45
tae-miR165a	3.59±0.52	3.00383	ND	ND
tae-miR2118a	9.87±3.00	3.18455	ND	ND
tae-miR1130c	10.18±2.74	4.92363	ND	ND
1ND indicated the qRT-PCR of the target genes was not detected.
