# Supplementary material for: Response of microRNAs to cold treatment in the young spikes of common wheat
Source: BMC Genomics. 2017 Feb 28;18:212. doi: 10.1186/s12864-017-3556-2 (PMC5330121; doi:10.1186/s12864-017-3556-2)
Supplement: Additional file 1 — Table S1. Nucleotide sequences of primers for qRT-PCR of miRNAs and their targets. Table S2. Small RNA statistics and genome mapping information referred to the Chinese Spring genome. Table S3. Expression level of miRNAs in the control and cold-treated libraries. Table S4. Novel miRNA information, including mature, star, and precursor sequences, referred to the Chinese Spring genome. Table S5. Fold change of differentially expressed miRNAs and their targets by qRT-PCR. Table S6. Overlapped miRNAs in response to cold stress among wheat, Brachypodium, Medicago, Populus, and Arabidopsis. Table S7. Predicted targets of conserved miRNAs by the TargetFinder program. Table S8. Predicted targets of novel miRNAs by the TargetFinder program. Table S9. Targets of known miRNAs validated by degradome sequencing in the control and cold stress libraries. Table S10. Targets of novel miRNAs validated by degradome sequencing in the control and cold stress libraries. Table S11. Gene Ontology enrichment, including biological process, molecular function, and cellular components for the target genes of differentially expressed miRNAs after cold stress, referred as Chinese Spring. (ZIP 643 kb) [file 12864_2017_3556_MOESM1_ESM.zip › Song et al BMC genomics Table S6.xlsx]

## Sheet: Table S6
Table S6. Overlapped miRNAs in response to cold stress among wheat, Brachypodium, Medicago, Populus, and Arabidopsis.
Species	Total number of miRNAs	miRNAs
Arabidopsis Brachypodium Populus wheat	1	miR169
Arabidopsis Brachypodium Medicago wheat	1	miR172
Arabidopsis Medicago Populus wheat	1	miR156
Arabidopsis Brachypodium wheat	1	miR319
Arabidopsis Medicago wheat	1	miR159
Arabidopsis Medicago Populus	1	miR396
Arabidopsis wheat	1	miR165
Populus wheat	1	miR160
Medicago wheat	2	miR171 miR167
Arabidopsis Brachypodium	1	miR397
Arabidopsis Populus	3	miR393 miR164 miR168
Arabidopsis Medicago	1	miR398
wheat	14	miR9672 miR9863 miR444 miR2118 miR827 miR9670 miR6201 miR5048 miR9674 miR9663 miR5169 miR5062 miR-540 miR1130
Brachypodium	24	bdi-miR911 bdi-miR912 bdi-miR901 bdi-miR904 bdi-miR924 bdi-miR909 bdi-miR923 bdi-miR919 bdi-miR913 bdi-miR910 bdi-miR903 bdi-miR917 bdi-miR914 bdi-miR907 bdi-miR918 bdi-miR906 bdi-miR908 bdi-miR920 bdi-miR921 bdi-miR905 bdi-miR922 bdi-miR902 bdi-miR915 bdi-miR916
Arabidopsis	4	miR389 miR402 miR408 miR400
Populus	7	miR390 miR394 miR474 miR477 miR395 miR476 miR475
Medicago	12	NmiR0047 NmiR0018 NmiR0026 NmiR0049 NmiR0019 miR5234 miR5239 miR5231 miR5037 miR166 NmiR0029 NmiR0028
