# Supplementary material for: Response of microRNAs to cold treatment in the young spikes of common wheat
Source: BMC Genomics. 2017 Feb 28;18:212. doi: 10.1186/s12864-017-3556-2 (PMC5330121; doi:10.1186/s12864-017-3556-2)
Supplement: Additional file 1 — Table S1. Nucleotide sequences of primers for qRT-PCR of miRNAs and their targets. Table S2. Small RNA statistics and genome mapping information referred to the Chinese Spring genome. Table S3. Expression level of miRNAs in the control and cold-treated libraries. Table S4. Novel miRNA information, including mature, star, and precursor sequences, referred to the Chinese Spring genome. Table S5. Fold change of differentially expressed miRNAs and their targets by qRT-PCR. Table S6. Overlapped miRNAs in response to cold stress among wheat, Brachypodium, Medicago, Populus, and Arabidopsis. Table S7. Predicted targets of conserved miRNAs by the TargetFinder program. Table S8. Predicted targets of novel miRNAs by the TargetFinder program. Table S9. Targets of known miRNAs validated by degradome sequencing in the control and cold stress libraries. Table S10. Targets of novel miRNAs validated by degradome sequencing in the control and cold stress libraries. Table S11. Gene Ontology enrichment, including biological process, molecular function, and cellular components for the target genes of differentially expressed miRNAs after cold stress, referred as Chinese Spring. (ZIP 643 kb) [file 12864_2017_3556_MOESM1_ESM.zip › Song et al BMC genomics Table S7.xlsx]

## Sheet: Table S7
Table S7. Predicted targets of conserved microRNAs by the Targetfinder program1.
MiRNA_names	Seq(5'-3')	Target genes	Score	Target-sites (5'-3')	Annotation
					Annoted genes	Description
tae-miR1117	UCGUGGCACGAACCGGUACUA	Contig271946_TSuiA	3	24-44
		Contig147510_TSuiA	3	94-114
		Contig24686_TSuiA	4	169-188	AT1G27320.1	histidine kinase 3 LENGTH=1036
		Contig164137_TSuiA	4	74-94
		Traes_1AL_C4FD07F1C.1_3UTR	3.5	72-92	AT4G40040.1	Histone superfamily protein LENGTH=136
		Traes_6BS_34AECFCAB.1_3UTR	3.5	7-26	UniRef90_UPI000234FC3F	UPI000234FC3F related cluster n=1 Tax=unknown RepID=UPI000234FC3F
tae-miR1118a	CACUACAUUGUGGAAUGGAGGGAG	Traes_1AS_AD4E30EB3.1_3UTR	1	26-49	sp|Q7XA78|D27_ARATH	Beta-carotene isomerase D27, chloroplastic
		Traes_2BL_07C9811CB.1_3UTR	2.5	528-551	sp|O64584|WAP_ARATH	WPP domain-associated protein
		Traes_2AL_584129044.1_3UTR	3	668-691	AT3G18620.1	DHHC-type zinc finger family protein LENGTH=345
		Traes_2BL_4E383EF28.1_5UTR	3	1176-1198	AT5G39190.1	germin-like protein 2 LENGTH=222
		Traes_2AS_B365561A9.1_3UTR	4	92-114	UniRef90_Q0J9N8	protein n=2 Tax=Oryza sativa RepID=Q0J9N8_ORYSJ
tae-miR1120b-3p	UUCUUAUAUUGUGGGACAGAG	Contig149357_TSuiA	2	29-49
		Traes_6DS_6190B0566.1_3UTR	4	360-380	sp|O34641|YTRB_BACSU	ABC transporter ATP-binding protein YtrB
		Traes_2DL_10E3118B4.1_3UTR	4	103-123	AT1G61810.3	beta-glucosidase 45 LENGTH=543
		Traes_6DS_1B409CE95.1_3UTR	4	301-321	AT1G05570.1	callose synthase 1 LENGTH=1950
		Traes_7BL_2477F046C.1_3UTR	4	1674-1694	AT5G19540.1	unknown protein; FUNCTIONS IN: molecular_function unknown; INVOLVED IN: biological_process unknown; LOCATED IN: chloroplast; EXPRESSED IN: 22 plant structures; EXPRESSED DURING: 13 growth stages; Has 1807 Blast hits to 1807 proteins in 277 species: Archae - 0; Bacteria - 0; Metazoa - 736; Fungi - 347; Plants - 385; Viruses - 0; Other Eukaryotes - 339 (source: NCBI BLink). LENGTH=462
		Traes_2BL_2657EE5E2.1_3UTR	4	256-276	AT1G34750.1	Protein phosphatase 2C family protein LENGTH=282
		Traes_2DS_D014BDCA2.1_3UTR	4	108-128	AT2G21610.1	pectinesterase 11 LENGTH=352
		Traes_2AS_913212C56.1_3UTR	4	1766-1786	sp|C1DJG1|ARGA_AZOVD	Amino-acid acetyltransferase
		Traes_5AL_FC94B5FB6.1_3UTR	4	328-348	AT5G49810.1	methionine S-methyltransferase LENGTH=1071
		Traes_4BS_B10C50512.1_3UTR	4	504-524	UniRef90_UPI00015CA02B	UPI00015CA02B related cluster n=1 Tax=unknown RepID=UPI00015CA02B
		Traes_7DL_C1366F921.1_3UTR	4	545-565	AT1G73710.1	Pentatricopeptide repeat (PPR) superfamily protein LENGTH=991
		Traes_3B_D45066090.1_3UTR	4	452-472	AT3G15353.1	metallothionein 3 LENGTH=69
		Traes_3AL_EAADE1825.1_5UTR	4	81-101	sp|Q9STZ2|SELT_ARATH	SelT-like protein
		Traes_4DS_E3FF7A34C.1_3UTR	4	136-156	sp|Q10J94|CYT8_ORYSJ	Cysteine proteinase inhibitor 8
		Traes_3B_63D51F3D9.1_5UTR	4	54-73	UniRef90_UPI00032A5295	UPI00032A5295 related cluster n=1 Tax=unknown RepID=UPI00032A5295
		Contig240963_TSuiA	2	range=2-22
		Contig129205_TSuiA	2.5	264-284
		Contig7135_TSuiA	2.5	1162-1182	sp|Q6ZRR5|TM136_HUMAN	Transmembrane protein 136
		Contig19745_TSuiA	2.5	13-33	sp|Q7N3Q7|ARNA_PHOLL	Bifunctional polymyxin resistance protein ArnA
		Contig210849_TSuiA	2.5	range=3-23
		Contig78808_TSuiA	2.5	114-134
		Contig23068_TSuiA	3.5	1832-1852	AT2G29870.1	Aquaporin-like superfamily protein LENGTH=139
		Contig29415_TSuiA	3.5	range=5-25
		Contig31444_TSuiA	3.5	90-111
		Contig228286_TSuiA	3.5	85-105
		Contig17137_TSuiA	3.5	1285-1305	UniRef90_UPI000234DEB4	UPI000234DEB4 related cluster n=1 Tax=unknown RepID=UPI000234DEB4
		Contig125974_TSuiA	3.5	85-105
		Contig88253_TSuiA	3.5	93-113
		Contig16870_TSuiA	3.5	1016-1036	Unknown protein
		Contig193981_TSuiA	3.5	81-101
		Contig17272_TSuiA	3.5	503-523	sp|P11168|GTR2_HUMAN	Solute carrier family 2, facilitated glucose transporter member 2
		Contig154007_TSuiA	3.5	160-181
		Contig155077_TSuiA	3.5	58-78	AT2G04865.1	Aminotransferase-like, plant mobile domain family protein LENGTH=667
		Contig197239_TSuiA	3.5	range=2-22
		Contig149569_TSuiA	3.5	73-93
		Contig149333_TSuiA	4	113-133
		Contig188114_TSuiA	4	31-51
		Contig18411_TSuiA	4	range=6-26
		Contig232213_TSuiA	4	57-77
		Contig64391_TSuiA	4	34-54	AT1G65950.1	Protein kinase superfamily protein LENGTH=551
		Contig253498_TSuiA	4	91-111
		Contig48384_TSuiA	4	132-152
		Contig939_TSuiA	4	96-116	AT5G62690.1	tubulin beta chain 2 LENGTH=450
		Contig178892_TSuiA	4	97-117
		Contig86965_TSuiA	4	406-426
		Contig83933_TSuiA	4	188-208
		Contig104109_TSuiA	4	range=5-25
		Contig37170_TSuiA	4	331-351	UniRef90_UPI000234E97D	UPI000234E97D related cluster n=1 Tax=unknown RepID=UPI000234E97D
		Contig54216_TSuiA	4	310-330
		Contig165551_TSuiA	4	197-217
		Contig34412_TSuiA	4	152-172	AT2G07050.1	cycloartenol synthase 1 LENGTH=759
		Contig2497_TSuiA	4	28-48	AT2G25370.1	RING/U-box superfamily protein LENGTH=603
		Contig50856_TSuiA	4	58-78
		Contig13864_TSuiA	4	2790-2810	sp|P49135|ERCC3_MOUSE	TFIIH basal transcription factor complex helicase XPB subunit
		Contig127136_TSuiA	4	135-155	AT3G19050.1	phragmoplast orienting kinesin 2 LENGTH=2771
		Contig12701_TSuiA	4	1284-1304	AT1G76130.1	alpha-amylase-like 2 LENGTH=413
		Contig58254_TSuiA	4	245-265
		Contig4472_TSuiA	4	86-106	AT3G23610.3	dual specificity protein phosphatase 1 LENGTH=228
		Contig161841_TSuiA	4	108-128
		Contig49658_TSuiA	4	246-266
		Contig100733_TSuiA	4	12-33	sp|Q54CL4|GOT1_DICDI	Protein transport protein got1 homolog
		Contig50796_TSuiA	4	range=5-25
		Contig254680_TSuiA	4	81-101
		Contig178713_TSuiA	4	86-106
		Contig79379_TSuiA	4	29-48
		Contig36234_TSuiA	4	152-172
		Contig168507_TSuiA	4	186-205
		Contig182886_TSuiA	4	55-74
		Traes_1AS_801D9F0BC.1_3UTR	0	88-108	sp|Q7XA78|D27_ARATH	Beta-carotene isomerase D27, chloroplastic
		Traes_3B_A0508D46F.1_3UTR	1	463-483	sp|P43309|PPO_MALDO	Polyphenol oxidase, chloroplastic
		Traes_1AL_43F02DB49.1_3UTR	1	264-284	sp|P46975|STT3_CAEEL	Dolichyl-diphosphooligosaccharide--protein glycosyltransferase subunit STT3
		Traes_4BL_AB3EBF1FD.1_3UTR	1	273-293	AT5G38170.1	Bifunctional inhibitor/lipid-transfer protein/seed storage 2S albumin superfamily protein LENGTH=103
		Traes_1AS_59404C639.1_5UTR	1.5	858-878	sp|A2Y0Q2|ALFL1_ORYSI	PHD finger protein ALFIN-LIKE 1
		Traes_1DL_05B4AB2E3.1_5UTR	1.5	464-484	AT3G62860.1	alpha/beta-Hydrolases superfamily protein LENGTH=348
		Traes_1AL_88C4E33E6.1_5UTR	1.5	330-350	AT3G02130.1	receptor-like protein kinase 2 LENGTH=1151
		Traes_3DL_858101A78.1_5UTR	1.5	230-250	sp|Q91WD1|RPC4_MOUSE	DNA-directed RNA polymerase III subunit RPC4
		Traes_3DL_838442186.1_5UTR	1.5	range=2-22	UniRef90_K7W3R4	U3 small nucleolar RNA-associated protein 11 n=4 Tax=Andropogoneae RepID=K7W3R4_MAIZE
		Traes_5BL_756B1DFCF.1_3UTR	1.5	187-207	AT1G30270.1	CBL-interacting protein kinase 23 LENGTH=482
		Traes_3AS_CB2434231.1_5UTR	1.5	26-46	AT5G63000.1	Mitochondrial import inner membrane translocase subunit Tim17/Tim22/Tim23 family protein LENGTH=201
		Traes_4BL_A2081ED30.1_3UTR	1.5	65-85	sp|Q8TEX9|IPO4_HUMAN	Importin-4
		Traes_2AS_537B3DF63.1_3UTR	2	387-407	AT1G80400.1	RING/U-box superfamily protein LENGTH=407
		Traes_2BL_CE6A07E1D.1_3UTR	2	1623-1643	UniRef90_UPI00023B1F13	UPI00023B1F13 related cluster n=1 Tax=unknown RepID=UPI00023B1F13
		Traes_5BL_45662533A.1_3UTR	2	1724-1744	sp|A2XNL6|SPX4_ORYSI	SPX domain-containing protein 4
		Traes_6AL_3FB51E7F6.1_3UTR	2	446-466	sp|A1S4X6|CLPX_SHEAM	ATP-dependent Clp protease ATP-binding subunit ClpX
		Traes_5DL_934302FA6.1_5UTR	2	88-108	AT4G33470.1	histone deacetylase 14 LENGTH=423
		Traes_2BL_316434127.1_3UTR	2	219-239	UniRef90_UPI000234ED71	UPI000234ED71 related cluster n=1 Tax=unknown RepID=UPI000234ED71
		Traes_6DS_ED2783EA5.1_3UTR	2	91-111	UniRef90_C7IYG9	protein n=1 Tax=Oryza sativa subsp. japonica RepID=C7IYG9_ORYSJ
		Traes_2AS_DACE53B24.1_3UTR	2	1801-1821	sp|Q9KKW6|LLDD_VIBCH	L-lactate dehydrogenase [cytochrome]
		Traes_5BL_769E8EB68.1_3UTR	2	363-383	UniRef90_J0AZY5	Alpha/beta hydrolase fold protein n=2 Tax=Alcaligenes RepID=J0AZY5_ALCFA
		Traes_6DL_F2CADEFF6.1_3UTR	2	458-478	AT4G09120.1	RING/U-box superfamily protein LENGTH=345
		Traes_7AS_9122DBC44.1_3UTR	2	84-104	AT5G24970.2	Protein kinase superfamily protein LENGTH=761
		Traes_4BL_CF3E56FCD.1_3UTR	2	319-339	AT3G01015.1	TPX2 (targeting protein for Xklp2) protein family LENGTH=488
		Traes_5AL_2C26B1FFC.1_5UTR	2	852-872	UniRef90_C7J8X4	protein n=1 Tax=Oryza sativa subsp. japonica RepID=C7J8X4_ORYSJ
		Traes_2BS_FBBD5645B.1_3UTR	2	60-80	sp|O80452|AMPD_ARATH	AMP deaminase
		Traes_1BL_E2E2ED3FE.1_3UTR	2	291-311	AT5G23590.1	DNAJ heat shock N-terminal domain-containing protein LENGTH=296
		Traes_7AS_F38BE6DA7.1_3UTR	2	264-284	sp|Q54XX1|SRPRB_DICDI	Signal recognition particle receptor subunit beta
		Traes_3B_46B4EC00E.1_3UTR	2	99-119	AT5G04330.1	Cytochrome P450 superfamily protein LENGTH=512
		Traes_5BL_9010C082A.1_3UTR	2.5	131-151	AT3G02100.1	UDP-Glycosyltransferase superfamily protein LENGTH=464
		Traes_7AL_96383AEEC.1_3UTR	2.5	992-1012	AT1G33800.1	Protein of unknown function (DUF579) LENGTH=297
		Traes_3AL_B0A5AA3FD.1_3UTR	2.5	240-260	UniRef90_M7Z1G9	Transcription factor ORG2 n=1 Tax=Triticum urartu RepID=M7Z1G9_TRIUA
		Traes_6DL_5CB149734.1_3UTR	2.5	129-149	AT5G45410.1	unknown protein; BEST Arabidopsis thaliana protein match is: unknown protein . LENGTH=342
		Traes_4DS_1EBE1B4E4.1_5UTR	2.5	933-953	AT1G30240.2	unknown protein; Has 169 Blast hits to 168 proteins in 75 species: Archae - 0; Bacteria - 0; Metazoa - 49; Fungi - 68; Plants - 46; Viruses - 0; Other Eukaryotes - 6 (source: NCBI BLink). LENGTH=827
		Traes_1DL_9FE4D295D.1_5UTR	2.5	2058-2078	AT5G56850.1	unknown protein; EXPRESSED IN: 21 plant structures; EXPRESSED DURING: 13 growth stages; Has 35333 Blast hits to 34131 proteins in 2444 species: Archae - 798; Bacteria - 22429; Metazoa - 974; Fungi - 991; Plants - 531; Viruses - 0; Other Eukaryotes - 9610 (source: NCBI BLink). LENGTH=551
		Traes_3B_A84ED9D40.1_3UTR	2.5	128-148	AT3G48710.1	DEK domain-containing chromatin associated protein LENGTH=462
		Traes_3DS_5A21E47BA.1_3UTR	2.5	378-398	sp|Q9HC62|SENP2_HUMAN	Sentrin-specific protease 2
		Traes_6AL_686E9F639.1_3UTR	2.5	379-399	sp|Q9LN01|PPR21_ARATH	Pentatricopeptide repeat-containing protein
		Traes_7DS_619769289.1_3UTR	2.5	804-824	sp|Q6S001|KIF11_DICDI	Kinesin-related protein 11
		Traes_4BS_6FD4DB601.1_5UTR	2.5	60-80	UniRef90_UPI00025575AE	major facilitator transporter n=1 Tax=Pseudomonas sp. S9 RepID=UPI00025575AE
		Traes_6DL_36006E6FD.1_3UTR	2.5	511-531	sp|Q54YW1|ELMOA_DICDI	ELMO domain-containing protein A
		Traes_3DS_561941A6E.1_3UTR	2.5	196-216	AT4G36380.1	Cytochrome P450 superfamily protein LENGTH=524
		Traes_1BL_59629F72F.1_3UTR	2.5	372-392	sp|Q9C7A8|PSF2_ARATH	DNA replication complex GINS protein PSF2
		Traes_6DL_29D1C52F2.1_3UTR	2.5	467-487	UniRef90_Q6K714	protein n=3 Tax=Oryza RepID=Q6K714_ORYSJ
		Traes_4AL_3D6935A98.1_5UTR	2.5	19-39	sp|Q3UDW8|HGNAT_MOUSE	Heparan-alpha-glucosaminide N-acetyltransferase
		Traes_5AL_2D3FB375C.1_3UTR	2.5	480-500	AT4G16180.2	unknown protein; FUNCTIONS IN: molecular_function unknown; INVOLVED IN: biological_process unknown; LOCATED IN: plasma membrane; BEST Arabidopsis thaliana protein match is: unknown protein . LENGTH=820
		Traes_7DL_EFB19C389.1_3UTR	2.5	265-285	UniRef90_M7YPW8	60S ribosomal protein L18a-1 n=1 Tax=Triticum urartu RepID=M7YPW8_TRIUA
		Traes_4AS_049576319.1_3UTR	2.5	385-405	AT4G14145.1	unknown protein; FUNCTIONS IN: molecular_function unknown; INVOLVED IN: biological_process unknown; LOCATED IN: chloroplast; Has 30201 Blast hits to 17322 proteins in 780 species: Archae - 12; Bacteria - 1396; Metazoa - 17338; Fungi - 3422; Plants - 5037; Viruses - 0; Other Eukaryotes - 2996 (source: NCBI BLink). LENGTH=134
		Traes_7DS_CAB1BF6AC.1_3UTR	2.5	269-289	UniRef90_B4G1R2	Groundhog protein 7 n=3 Tax=Zea mays RepID=B4G1R2_MAIZE
		Traes_2DS_9BCFF2B80.1_3UTR	2.5	82-102	AT2G45400.1	NAD(P)-binding Rossmann-fold superfamily protein LENGTH=364
		Traes_6BL_A5A986E6C.1_5UTR	2.5	27-47	sp|Q06103|RPN7_YEAST	26S proteasome regulatory subunit RPN7
		Traes_2AL_EE1350B36.1_3UTR	2.5	104-124	AT5G07900.1	Mitochondrial transcription termination factor family protein LENGTH=405
		Traes_1BL_709B74768.1_5UTR	2.5	29-49	sp|Q6MAS9|GLGA_PARUW	Glycogen synthase
		Traes_2AL_35CB73CB2.1_5UTR	2.5	189-209	AT5G64700.1	nodulin MtN21 /EamA-like transporter family protein LENGTH=359
		Traes_5BL_AA72FE5C0.1_5UTR	2.5	650-670	sp|A5PKL1|OXR1_BOVIN	Oxidation resistance protein 1
		Traes_2DL_609861A97.1_3UTR	2.5	range=8-28	AT5G07050.1	nodulin MtN21 /EamA-like transporter family protein LENGTH=402
		Traes_2BL_14B133AEB.1_3UTR	2.5	range=8-28	AT5G07050.1	nodulin MtN21 /EamA-like transporter family protein LENGTH=402
		Traes_1DS_4E3A925B9.1_5UTR	2.5	186-205	AT4G08850.1	Leucine-rich repeat receptor-like protein kinase family protein LENGTH=1045
		Traes_7AL_FFC5B8676.1_3UTR	3	1311-1331	AT4G20860.1	FAD-binding Berberine family protein LENGTH=530
		Traes_7AS_F3CC01C3D.1_5UTR	3	459-479	sp|Q56YA5|SGAT_ARATH	Serine--glyoxylate aminotransferase
		Traes_7DL_ACACA513D.1_3UTR	3	1838-1858	sp|B1AY10|NFX1_MOUSE	Transcriptional repressor NF-X1
		Traes_4AL_1C6E2A6BF.1_3UTR	3	551-571	sp|Q9C7S7|ERO1_ARATH	Endoplasmic oxidoreductin-1
		Traes_4AL_A99729A05.1_3UTR	3	241-261	sp|Q9SEU4|SR33_ARATH	Serine/arginine-rich splicing factor 33
		Traes_5DL_DFE47E78E.1_3UTR	3	406-426	AT4G23000.1	Calcineurin-like metallo-phosphoesterase superfamily protein LENGTH=1015
		Traes_4AS_6C23CE2D6.1_5UTR	3	393-413	sp|Q10LJ0|NCBP1_ORYSJ	Nuclear cap-binding protein subunit 1
		Traes_3AL_20404D7E4.1_3UTR	3	23-43	AT3G16480.1	mitochondrial processing peptidase alpha subunit LENGTH=499
		Traes_5DL_B3C8DD9AA.1_5UTR	3	1579-1599	AT5G15330.1	SPX domain gene 4 LENGTH=318
		Traes_2DS_F438957FE.1_3UTR	3	375-395	AT5G64320.1	Pentatricopeptide repeat (PPR) superfamily protein LENGTH=730
		Traes_5BL_39FF2F90F.1_3UTR	3	857-877	AT5G24580.1	Heavy metal transport/detoxification superfamily protein LENGTH=319
		Traes_6BS_F87437638.1_3UTR	3	157-177	UniRef90_Q53PT3	rRNA N-glycosidase n=1 Tax=Oryza sativa subsp. japonica RepID=Q53PT3_ORYSJ
		Traes_5DL_A061F2DD6.1_3UTR	3	16-36	sp|Q7ZX21|OTU5A_XENLA	OTU domain-containing protein 5-A
		Traes_3DL_F982BF0FB.1_3UTR	3	155-175	AT2G13560.1	NAD-dependent malic enzyme 1 LENGTH=623
		Traes_5BS_7C0EA9D4A.1_3UTR	3	330-350	AT3G54190.1	Transducin/WD40 repeat-like superfamily protein LENGTH=467
		Traes_1BS_4E905855D.1_3UTR	3	141-161	AT3G24240.1	Leucine-rich repeat receptor-like protein kinase family protein LENGTH=1141
		Traes_2DS_C8CC2F963.1_3UTR	3	100-120	sp|Q7XJ98|KATAM_ARATH	Xyloglucan galactosyltransferase KATAMARI1
		Traes_7DL_DE178FDB4.1_3UTR	3	153-173	AT4G28770.2	Tetraspanin family protein LENGTH=325
		Traes_3B_9376F8CE4.1_3UTR	3	26-45	UniRef90_C7IWJ0	protein n=1 Tax=Oryza sativa subsp. japonica RepID=C7IWJ0_ORYSJ
		Traes_4BL_65EF527FF.1_3UTR	3	27-47	AT5G42440.1	Protein kinase superfamily protein LENGTH=359
		Traes_7DL_82C99049D.1_3UTR	3	125-145	AT5G07990.1	Cytochrome P450 superfamily protein LENGTH=513
		Traes_6BL_634758C90.1_3UTR	3	322-342	AT4G02050.1	sugar transporter protein 7 LENGTH=513
		Traes_5BL_74700DB311.1_5UTR	3	78-98	UniRef90_Q8H8N5	Methyltransferase, putative, TIGR00027 family protein, expressed n=3 Tax=Oryza RepID=Q8H8N5_ORYSJ
		Traes_1DL_B38462A5D.1_3UTR	3	481-501	UniRef90_G7L460	Ripening-related protein n=1 Tax=Medicago truncatula RepID=G7L460_MEDTR
		Traes_1BL_A151C620A.1_5UTR	3.5	132-152		Unknown protein
		Traes_5AS_A977349961.1_3UTR	3.5	95-115	sp|Q3EC97|FBL14_ARATH	F-box/LRR-repeat protein 14
		Traes_2AS_D38A5E045.1_3UTR	3.5	195-215	sp|B0KBN4|GATA_THEP3	Glutamyl-tRNA(Gln) amidotransferase subunit A
		Traes_2AL_79AD48080.1_5UTR	3.5	66-86	sp|Q3UDW8|HGNAT_MOUSE	Heparan-alpha-glucosaminide N-acetyltransferase
		Traes_2DL_5750F91AA.1_5UTR	3.5	163-183	sp|Q9Z315|SNUT1_MOUSE	U4/U6.U5 tri-snRNP-associated protein 1
		Traes_2DL_7511EDD3D.1_3UTR	3.5	295-315	AT4G21585.1	endonuclease 4 LENGTH=299
		Traes_1BL_1659967FA.1_3UTR	3.5	225-245	Unknown protein	IPR027093 (EAF family)
		Traes_1BS_FA5B5E526.1_5UTR	3.5	420-440	AT3G50120.1	Plant protein of unknown function (DUF247) LENGTH=531
		Traes_5DS_BDE53BB5F.1_3UTR	3.5	81-101	AT1G78160.1	pumilio 7 LENGTH=650
		Traes_1DL_F9213AB33.1_5UTR	3.5	474-494	sp|P43509|CPR5_CAEEL	Cathepsin B-like cysteine proteinase 5
		Traes_2DL_7D7B1B55D.1_3UTR	3.5	320-340	AT5G11380.1	1-deoxy-D-xylulose 5-phosphate synthase 3 LENGTH=700
		Traes_2BS_48B2AB466.1_3UTR	3.5	83-103	UniRef90_UPI000234DEB4	UPI000234DEB4 related cluster n=1 Tax=unknown RepID=UPI000234DEB4
		Traes_2AS_A87C9864B.1_3UTR	3.5	1771-1791	sp|Q9MA92|FPP3_ARATH	Filament-like plant protein 3
		Traes_6AL_9F1580D39.1_3UTR	3.5	28-48	AT3G53130.1	Cytochrome P450 superfamily protein LENGTH=539
		Traes_3DL_F3FA5015B.1_5UTR	3.5	169-189	UniRef90_Q5N7Q6	Receptor-like protein kinase-like n=2 Tax=Oryza sativa subsp. japonica RepID=Q5N7Q6_ORYSJ
		Traes_4BL_65AB61144.1_3UTR	3.5	303-323	sp|Q7N3Q7|ARNA_PHOLL	Bifunctional polymyxin resistance protein ArnA
		Traes_2AS_45A0E50BF.1_3UTR	3.5	21-41	AT2G04865.1	Aminotransferase-like, plant mobile domain family protein LENGTH=667
		Traes_5AL_6A1F041A8.1_3UTR	3.5	122-142	AT3G02100.1	UDP-Glycosyltransferase superfamily protein LENGTH=464
		Traes_6AL_8394C0D62.1_5UTR	3.5	62-82	AT1G13690.1	ATPase E1 LENGTH=177
		Traes_2DS_2BA9E0D54.1_3UTR	3.5	43-62	AT2G41290.1	strictosidine synthase-like 2 LENGTH=376
		Traes_2DL_A270533A81.1_3UTR	3.5	64-83	AT4G39610.1	Protein of unknown function, DUF617 LENGTH=264
		Traes_3AL_58489E693.1_5UTR	3.5	25-44	sp|Q5R7K7|SENP2_PONAB	Sentrin-specific protease 2
		Traes_4BL_5AF7ACF03.1_3UTR	4	75-95	UniRef90_Q1G168	MADS-box transcription factor TaAGL41 n=2 Tax=Triticum aestivum RepID=Q1G168_WHEAT
		Traes_7DL_85A6FC0F2.1_3UTR	4	319-339	AT3G15840.1	post-illumination chlorophyll fluorescence increase LENGTH=268
		Traes_1DL_DC61DA172.1_3UTR	4	697-717	AT1G19630.1	cytochrome P450, family 722, subfamily A, polypeptide 1 LENGTH=476
		Traes_2BL_F7FB5404B.1_3UTR	4	237-257	AT5G49650.1	xylulose kinase-2 LENGTH=558
		Traes_1BS_9FAA5E026.1_3UTR	4	114-134	AT3G16785.1	phospholipase D P1 LENGTH=1096
		Traes_7DL_D2EB7B8DF.1_3UTR	4	311-331	AT1G53820.1	RING/U-box superfamily protein LENGTH=310
		Traes_2AS_D5A07A9C6.1_3UTR	4	262-282	sp|Q5JEZ2|GYAR_PYRKO	Glyoxylate reductase
		Traes_7AS_7E99B3482.1_3UTR	4	267-287	UniRef90_M7ZDM1	Pathogenesis-related protein PRMS n=1 Tax=Triticum urartu RepID=M7ZDM1_TRIUA
		Traes_1BS_D81E948D7.1_3UTR	4	270-290	sp|Q338B9|GCN5_ORYSJ	Histone acetyltransferase GCN5
		Traes_3B_03BE0E869.1_3UTR	4	277-297	AT4G05460.1	RNI-like superfamily protein LENGTH=302
		Traes_7DS_EAE3FBECD.1_3UTR	4	226-246	sp|Q5ZJ85|PRPF3_CHICK	U4/U6 small nuclear ribonucleoprotein Prp3
		Traes_2DL_3D4B9145A.1_3UTR	4	232-252	UniRef90_Q7EZX1	protein n=1 Tax=Oryza sativa subsp. japonica RepID=Q7EZX1_ORYSJ
		Traes_3B_020270AA1.1_5UTR	4	58-78	sp|Q93ZS9|C3H47_ARATH	Zinc finger CCCH domain-containing protein 47
		Traes_5AL_800481A96.1_3UTR	4	262-282	sp|Q9SDA8|FBL10_ARATH	F-box/LRR-repeat protein 10
		Traes_4AS_CBEEADECC.1_3UTR	4	156-176	sp|O22212|PRP4L_ARATH	U4/U6 small nuclear ribonucleoprotein PRP4-like protein
		Traes_5DL_F243512BC.1_3UTR	4	147-167	UniRef90_C7J4B8	protein n=1 Tax=Oryza sativa subsp. japonica RepID=C7J4B8_ORYSJ
		Traes_7BS_941D0F9E7.1_5UTR	4	47-67	sp|Q96P70|IPO9_HUMAN	Importin-9
		Traes_4BS_35F8C45F6.1_3UTR	4	2108-2128	sp|Q652L2|HIRA_ORYSJ	Protein HIRA
		Traes_3AL_C9A8E6ED4.1_3UTR	4	754-774		Unknown protein
		Traes_6AS_332F30482.1_3UTR	4	128-148	sp|Q58032|VATD_METJA	V-type ATP synthase subunit D
		Traes_2DS_B8DFD067E.1_5UTR	4	242-262	UniRef90_UPI0002C35312	UPI0002C35312 related cluster n=1 Tax=unknown RepID=UPI0002C35312
		Contig91054_TSuiA	2.5	42-62
		Contig149842_TSuiA	2.5	172-192
		Contig69150_TSuiA	2.5	166-185
		Contig51452_TSuiA	3	86-106
		Contig10363_TSuiA	3	1889-1909	sp|Q338B9|GCN5_ORYSJ	Histone acetyltransferase GCN5
		Contig17507_TSuiA	3	1556-1576	AT3G49645.1	unknown protein; FUNCTIONS IN: molecular_function unknown; INVOLVED IN: biological_process unknown; LOCATED IN: cellular_component unknown; Has 30201 Blast hits to 17322 proteins in 780 species: Archae - 12; Bacteria - 1396; Metazoa - 17338; Fungi - 3422; Plants - 5037; Viruses - 0; Other Eukaryotes - 2996 (source: NCBI BLink). LENGTH=220
		Contig124924_TSuiA	3	81-101
		Contig9142_TSuiA	3	1137-1157	sp|Q9HC62|SENP2_HUMAN	Sentrin-specific protease 2
		Contig4218_TSuiA	3	1953-1973	AT3G54190.1	Transducin/WD40 repeat-like superfamily protein LENGTH=467
		Contig11937_TSuiA	3	614-634	sp|P43335|PHS_PSEAE	Pterin-4-alpha-carbinolamine dehydratase
		Contig170502_TSuiA	3	70-90
		Contig17665_TSuiA	3	700-720
		Contig48863_TSuiA	3	34-54
		Contig34211_TSuiA	3	range=8-28
		Contig209010_TSuiA	3	98-118
		Contig33588_TSuiA	3	263-283	sp|Q9Y7L0|SEC22_SCHPO	Protein transport protein sec22
		Contig76820_TSuiA	3	108-128
		Contig136414_TSuiA	3	88-108
		Contig175575_TSuiA	3	196-216
		Contig22906_TSuiA	3	68-88
		Contig100506_TSuiA	3	238-258
		Contig91459_TSuiA	3	range=4-24
		Contig88270_TSuiA	3	29-48
		Contig92322_TSuiA	3	173-192
		Contig36766_TSuiA	3.5	15-35
		Contig380_TSuiA	2	114-134	Unknown protein
		Contig3772_TSuiA	2	3945-3965	UniRef90_UPI00023B3028	UPI00023B3028 related cluster n=1 Tax=unknown RepID=UPI00023B3028
		Contig177624_TSuiA	2	77-97
		Contig156531_TSuiA	2	range=4-24
		Contig20226_TSuiA	2	range=4-24
		Contig4562_TSuiA	2	1015-1035	sp|O80452|AMPD_ARATH	AMP deaminase
		Contig216266_TSuiA	2	80-100
		Contig59018_TSuiA	2	range=1-21
		Contig80039_TSuiA	2	range=4-24
		Contig73549_TSuiA	2	107-127
tae-miR1120c	UAAUAUAAGAACGUUUUUGACA	Contig21039_TSuiA	2	range=2-23
		Contig22906_TSuiA	2	109-130
		Contig18183_TSuiA	2	198-218	sp|Q4P9T3|CCR4_USTMA	Glucose-repressible alcohol dehydrogenase transcriptional effector
		Contig39790_TSuiA	2	462-483
		Contig175575_TSuiA	2	237-258
		Contig19745_TSuiA	2.5	54-75	sp|Q7N3Q7|ARNA_PHOLL	Bifunctional polymyxin resistance protein ArnA
		Contig43920_TSuiA	3	16-37
		Contig28467_TSuiA	3	171-192	sp|Q6YYA3|CRS1_ORYSJ	Chloroplastic group IIA intron splicing facilitator CRS1, chloroplastic
		Contig44141_TSuiA	3	31-52
		Contig904_TSuiA	3	315-336	UniRef90_Q5VQZ6	protein n=2 Tax=Oryza sativa RepID=Q5VQZ6_ORYSJ
		Contig106604_TSuiA	3	60-81
		Contig17272_TSuiA	3	564-585	sp|P11168|GTR2_HUMAN	Solute carrier family 2, facilitated glucose transporter member 2
		Contig223481_TSuiA	3	118-139
		Contig159094_TSuiA	3	42-63
		Contig253010_TSuiA	3	87-108
		Contig171471_TSuiA	3	84-105
		Contig43907_TSuiA	3	516-536	AT5G42650.1	allene oxide synthase LENGTH=518
		Contig218632_TSuiA	3	94-114
		Contig92345_TSuiA	3.5	300-321
		Contig251130_TSuiA	3.5	100-120
		Contig14765_TSuiA	4	1146-1167	sp|Q3EAI1|BH060_ARATH	Transcription factor bHLH60
		Contig23149_TSuiA	4	860-881
		Contig102757_TSuiA	4	range=1-22
		Contig23303_TSuiA	4	20-41
		Contig221971_TSuiA	4	53-74
		Contig9142_TSuiA	4	1178-1199	sp|Q9HC62|SENP2_HUMAN	Sentrin-specific protease 2
		Contig41516_TSuiA	4	31-51
		Contig21905_TSuiA	4	24-45	AT1G65800.1	receptor kinase 2 LENGTH=847
		Contig211672_TSuiA	4	134-155
		Contig95353_TSuiA	4	22-42
		Traes_7AS_9122DBC44.1_3UTR	0	84-105	AT5G24970.2	Protein kinase superfamily protein LENGTH=761
		Traes_5BL_74700DB311.1_5UTR	0	119-140	UniRef90_Q8H8N5	Methyltransferase, putative, TIGR00027 family protein, expressed n=3 Tax=Oryza RepID=Q8H8N5_ORYSJ
		Traes_7BL_EAB933665.1_3UTR	0.5	103-124	AT5G19540.1	unknown protein; FUNCTIONS IN: molecular_function unknown; INVOLVED IN: biological_process unknown; LOCATED IN: chloroplast; EXPRESSED IN: 22 plant structures; EXPRESSED DURING: 13 growth stages; Has 1807 Blast hits to 1807 proteins in 277 species: Archae - 0; Bacteria - 0; Metazoa - 736; Fungi - 347; Plants - 385; Viruses - 0; Other Eukaryotes - 339 (source: NCBI BLink). LENGTH=462
		Traes_2AS_DACE53B24.1_3UTR	1	1829-1850	sp|Q9KKW6|LLDD_VIBCH	L-lactate dehydrogenase [cytochrome]
		Traes_2DS_D014BDCA2.1_3UTR	1	136-157	AT2G21610.1	pectinesterase 11 LENGTH=352
		Traes_4AL_A99729A05.1_3UTR	1	299-320	sp|Q9SEU4|SR33_ARATH	Serine/arginine-rich splicing factor 33
		Traes_5DL_6ADDEBB8B.1_3UTR	2	263-284	AT4G28660.2	photosystem II reaction center PSB28 protein LENGTH=198
		Traes_3B_F66658675.1_3UTR	2	432-453	AT5G56890.1	Protein kinase superfamily protein LENGTH=1113
		Traes_6AS_7EC900F2F.1_5UTR	2	105-126	AT5G06940.1	Leucine-rich repeat receptor-like protein kinase family protein LENGTH=872
		Traes_4BS_E52BF8FF4.1_3UTR	2	253-274	AT5G02700.1	F-box/RNI-like superfamily protein LENGTH=456
		Traes_6AS_CF374995B.1_5UTR	2	223-244	sp|P12955|PEPD_HUMAN	Xaa-Pro dipeptidase
		Traes_2BS_748FD4958.1_3UTR	2	295-316	AT2G37950.1	RING/FYVE/PHD zinc finger superfamily protein LENGTH=207
		Traes_2AS_607E72B1A.1_3UTR	2	92-113	AT1G06620.1	2-oxoglutarate (2OG) and Fe(II)-dependent oxygenase superfamily protein LENGTH=365
		Traes_3DL_838442186.1_5UTR	2	43-64	UniRef90_K7W3R4	U3 small nucleolar RNA-associated protein 11 n=4 Tax=Andropogoneae RepID=K7W3R4_MAIZE
		Traes_6BL_45831D6F8.1_5UTR	2	range=10-31	AT1G67170.1	unknown protein; BEST Arabidopsis thaliana protein match is: unknown protein . LENGTH=359
		Traes_2AL_79AD48080.1_5UTR	2	106-127	sp|Q3UDW8|HGNAT_MOUSE	Heparan-alpha-glucosaminide N-acetyltransferase
		Traes_4BS_481E26C44.1_5UTR	2	24-45	AT1G12850.1	Phosphoglycerate mutase family protein LENGTH=405
		Traes_4BL_87A244E73.1_3UTR	2	494-516	AT1G65680.1	expansin B2 LENGTH=273
		Traes_6DS_ED2783EA5.1_3UTR	2	132-153	UniRef90_C7IYG9	protein n=1 Tax=Oryza sativa subsp. japonica RepID=C7IYG9_ORYSJ
		Traes_7AS_F3CC01C3D.1_5UTR	2.5	500-521	sp|Q56YA5|SGAT_ARATH	Serine--glyoxylate aminotransferase
		Traes_4BS_8C6ADCEDA.1_5UTR	2.5	1350-1371	sp|Q9LZS7|GDL71_ARATH	GDSL esterase/lipase
		Traes_5BL_769E8EB68.1_3UTR	2.5	388-409	UniRef90_J0AZY5	Alpha/beta hydrolase fold protein n=2 Tax=Alcaligenes RepID=J0AZY5_ALCFA
		Traes_6DL_38B41C198.1_3UTR	2.5	408-429	sp|Q6P9U4|SLMO2_RAT	Protein slowmo homolog 2
		Traes_6BL_A5A986E6C.1_5UTR	2.5	68-89	sp|Q06103|RPN7_YEAST	26S proteasome regulatory subunit RPN7
		Traes_4AS_70BE0A0AB.1_3UTR	2.5	380-401		Unknown protein
		Traes_2AS_DACE53B24.1_3UTR	2.5	1071-1092	sp|Q9KKW6|LLDD_VIBCH	L-lactate dehydrogenase [cytochrome]
		Traes_5DS_07A2D59F5.1_3UTR	3	11-32	AT5G27390.1	Mog1/PsbP/DUF1795-like photosystem II reaction center PsbP family protein LENGTH=241
		Traes_1AL_43F02DB49.1_3UTR	3	294-315	sp|P46975|STT3_CAEEL	Dolichyl-diphosphooligosaccharide--protein glycosyltransferase subunit STT3
		Traes_4AS_35A112009.1_3UTR	3	56-77	AT3G62550.1	Adenine nucleotide alpha hydrolases-like superfamily protein LENGTH=162
		Traes_2DS_7B7201B62.1_3UTR	3	92-113	AT1G06620.1	2-oxoglutarate (2OG) and Fe(II)-dependent oxygenase superfamily protein LENGTH=365
		Traes_7BS_941D0F9E7.1_5UTR	3	range=5-26	sp|Q96P70|IPO9_HUMAN	Importin-9
		Traes_6AS_BE4F761EB1.1_3UTR	3	313-334	sp|Q9XEX2|PRX2B_ARATH	Peroxiredoxin-2B
		Traes_2DS_B8DFD067E.1_5UTR	3	270-291	UniRef90_UPI0002C35312	UPI0002C35312 related cluster n=1 Tax=unknown RepID=UPI0002C35312
		Traes_3DL_1E1B2925F.1_5UTR	3	271-292	sp|Q9ZT66|E134_MAIZE	Endo-1,3;1,4-beta-D-glucanase
		Traes_7BL_8A0171EF6.1_5UTR	3	1319-1340	UniRef90_K4DE40	Cytochrome c oxidase subunit 2 n=1 Tax=Solanum lycopersicum RepID=K4DE40_SOLLC
		Traes_7DL_EFB19C389.1_3UTR	3	316-337	UniRef90_M7YPW8	60S ribosomal protein L18a-1 n=1 Tax=Triticum urartu RepID=M7YPW8_TRIUA
		Traes_4DS_990D31BB1.1_5UTR	3	164-185	UniRef90_Q7XE06	HAT family dimerisation domain containing protein n=2 Tax=Oryza sativa subsp. japonica RepID=Q7XE06_ORYSJ
		Traes_5BL_82E45824C.1_3UTR	3	263-284	UniRef90_Q0IZQ0	protein n=2 Tax=Oryza RepID=Q0IZQ0_ORYSJ
		Traes_3B_0ED45A594.1_5UTR	3	67-88	AT4G02010.1	Protein kinase superfamily protein LENGTH=725
		Traes_6AS_F3191CE3B.1_3UTR	3	117-138	UniRef90_I1HYF6	Peptidyl-prolyl cis-trans isomerase n=1 Tax=Brachypodium distachyon RepID=I1HYF6_BRADI
		Traes_7AL_955F54182.1_3UTR	3	range=1-22	AT2G30070.1	potassium transporter 1 LENGTH=712
		Traes_6AL_686E9F639.1_3UTR	3	379-400	sp|Q9LN01|PPR21_ARATH	Pentatricopeptide repeat-containing protein
		Traes_2DS_9520F146E.1_5UTR	3	238-259	AT2G30210.1	laccase 3 LENGTH=570
		Traes_2DL_7679795E3.1_3UTR	3	2260-2280	AT2G43410.2	RNA binding LENGTH=901
		Traes_6DS_70FBAE6A7.1_3UTR	3	145-165	AT5G42650.1	allene oxide synthase LENGTH=518
		Traes_4AS_265BF3644.1_3UTR	3	47-69	UniRef90_M8ASN1	Phosphatidylinositide phosphatase SAC1 n=1 Tax=Triticum urartu RepID=M8ASN1_TRIUA
		Traes_4BS_35F8C45F6.1_3UTR	3.5	2149-2170	sp|Q652L2|HIRA_ORYSJ	Protein HIRA
		Traes_4BS_6C191B4D1.1_3UTR	3.5	284-305	AT1G67590.1	Remorin family protein LENGTH=347
		Traes_2DL_7511EDD3D.1_3UTR	3.5	319-340	AT4G21585.1	endonuclease 4 LENGTH=299
		Traes_3DL_BF28A470D.1_3UTR	3.5	373-395	AT3G23610.3	dual specificity protein phosphatase 1 LENGTH=228
		Traes_2BL_9E4DA3DB5.1_3UTR	3.5	98-120	AT1G65960.2	glutamate decarboxylase 2 LENGTH=494
		Traes_3AL_20404D7E4.1_3UTR	4	59-80	AT3G16480.1	mitochondrial processing peptidase alpha subunit LENGTH=499
		Traes_7AL_4E998FAC1.1_3UTR	4	277-298	AT3G57800.1	basic helix-loop-helix (bHLH) DNA-binding superfamily protein LENGTH=426
		Traes_5BL_CAA5F3ED4.1_3UTR	4	254-275	AT4G13985.1	FBD-associated F-box protein LENGTH=459
		Traes_7BL_002EE3EC3.1_5UTR	4	199-220	AT2G45850.1	AT hook motif DNA-binding family protein LENGTH=348
		Traes_2DL_24888A074.1_3UTR	4	254-275	sp|Q6BT80|SEC24_DEBHA	Protein transport protein SEC24
		Traes_1AL_38EEA508C.1_3UTR	4	312-333	sp|Q688J2|LAX2_ORYSJ	Auxin transporter-like protein 2
		Traes_7DS_649C86819.1_3UTR	4	213-234	AT3G25640.1	Protein of unknown function, DUF617 LENGTH=267
		Traes_1AL_6B108514B.1_3UTR	4	range=1-22	sp|A2Z9Q7|MAD56_ORYSI	MADS-box transcription factor 56
		Traes_5DL_F0B299FCD.1_3UTR	4	45-66	sp|Q9SIT7|PP151_ARATH	Pentatricopeptide repeat-containing protein
		Traes_7AL_076CFDA60.1_3UTR	4	328-349	AT1G60660.1	cytochrome B5-like protein LENGTH=121
		Traes_4AL_42B8CC574.1_3UTR	4	233-254	AT2G26710.1	Cytochrome P450 superfamily protein LENGTH=520
		Traes_2BL_7E0724A29.1_5UTR	4	309-330	AT3G25490.1	Protein kinase family protein LENGTH=433
		Traes_2AL_7F98A66D3.1_3UTR	4	106-128	AT1G65960.2	glutamate decarboxylase 2 LENGTH=494
		Traes_7DL_3D31AD3C0.1_3UTR	4	176-197	AT4G35420.1	dihydroflavonol 4-reductase-like1 LENGTH=326
		Traes_2DL_A270533A81.1_3UTR	4	82-103	AT4G39610.1	Protein of unknown function, DUF617 LENGTH=264
		Traes_5BL_286F38830.1_3UTR	4	286-308	UniRef90_UPI0002C2E4CE	UPI0002C2E4CE related cluster n=1 Tax=unknown RepID=UPI0002C2E4CE
		Traes_3DS_5A21E47BA.1_3UTR	4	423-444	sp|Q9HC62|SENP2_HUMAN	Sentrin-specific protease 2
		Traes_4AL_81AAFD885.1_3UTR	4	383-404		Unknown protein
		Traes_1DS_D08902BD6.1_3UTR	4	729-751	AT4G00340.1	receptor-like protein kinase 4 LENGTH=818
		Traes_5BS_248221339.1_3UTR	4	153-174	sp|P09444|LEA34_GOSHI	Late embryogenesis abundant protein D-34
		Traes_3DL_B2B496552.1_3UTR	4	389-409	AT3G51895.1	sulfate transporter 3;1 LENGTH=658
		Traes_2BL_C7C0901D4.1_3UTR	4	394-414	sp|Q6K833|MCES2_ORYSJ	mRNA cap guanine-N7 methyltransferase 2
tae-miR1120d	UUCUUAUAUUAUGGGACGGAG	Traes_7DL_A4270172B.4	2.5	884-904	Traes_7DL_A4270172B	sp|Q9T048|DRL27_ARATH
		Traes_5AS_E1F692526.2	3	41-62	Traes_5AS_E1F692526	sp|P97496|SMRC1_MOUSE
		Traes_2DS_E10233A82.7	3	1322-1341	Traes_2DS_E10233A82	AT1G50700.1
		Traes_6DS_393733E7C.2	4	1032-1051	Traes_6DS_393733E7C	sp|Q9EPN1|NBEA_MOUSE
		Traes_6AS_13E132E24.1	4	1032-1051	Traes_6AS_13E132E24	sp|Q8NFP9|NBEA_HUMAN
		Traes_6BS_6382F3A39.1	4	1032-1051	Traes_6BS_6382F3A39	sp|Q9EPN1|NBEA_MOUSE
		Contig19154_TSuiA	0.5	3-23
		Contig17507_TSuiA	1	1556-1576	AT3G49645.1	unknown protein; FUNCTIONS IN: molecular_function unknown; INVOLVED IN: biological_process unknown; LOCATED IN: cellular_component unknown; Has 30201 Blast hits to 17322 proteins in 780 species: Archae - 12; Bacteria - 1396; Metazoa - 17338; Fungi - 3422; Plants - 5037; Viruses - 0; Other Eukaryotes - 2996 (source: NCBI BLink). LENGTH=220
		Contig11937_TSuiA	1	614-634	sp|P43335|PHS_PSEAE	Pterin-4-alpha-carbinolamine dehydratase
		Contig8507_TSuiA	1	50-70
		Contig60833_TSuiA	1	221-241
		Contig17665_TSuiA	1	700-720
		Contig34211_TSuiA	1	8-28
		Contig92322_TSuiA	1	173-192
		Contig23068_TSuiA	1.5	1832-1852	AT2G29870.1	Aquaporin-like superfamily protein LENGTH=139
		Contig125974_TSuiA	1.5	85-105
		Contig88253_TSuiA	1.5	93-113
		Contig25646_TSuiA	1.5	108-128
		Contig149357_TSuiA	1.5	29-49
		Contig177624_TSuiA	1.5	77-97
		Contig17272_TSuiA	1.5	503-523	sp|P11168|GTR2_HUMAN	Solute carrier family 2, facilitated glucose transporter member 2
		Contig156531_TSuiA	1.5	4-24
		Contig155077_TSuiA	1.5	58-78	AT2G04865.1	Aminotransferase-like, plant mobile domain family protein LENGTH=667
		Contig197239_TSuiA	1.5	2-22
		Contig129205_TSuiA	2	264-284
		Contig64391_TSuiA	2	34-54	AT1G65950.1	Protein kinase superfamily protein LENGTH=551
		Contig48384_TSuiA	2	132-152
		Contig178892_TSuiA	2	97-117
		Contig939_TSuiA	2	96-116	AT5G62690.1	tubulin beta chain 2 LENGTH=450
		Contig37170_TSuiA	2	331-351	UniRef90_UPI000234E97D	UPI000234E97D related cluster n=1 Tax=unknown RepID=UPI000234E97D
		Contig165551_TSuiA	2	197-217
		Contig34412_TSuiA	2	152-172	AT2G07050.1	cycloartenol synthase 1 LENGTH=759
		Contig50856_TSuiA	2	58-78
		Contig2497_TSuiA	2	28-48	AT2G25370.1	RING/U-box superfamily protein LENGTH=603
		Contig9142_TSuiA	2	1137-1157	sp|Q9HC62|SENP2_HUMAN	Sentrin-specific protease 2
		Contig175575_TSuiA	2	196-216
		Contig22906_TSuiA	2	68-88
		Contig13864_TSuiA	2	2790-2810	sp|P49135|ERCC3_MOUSE	TFIIH basal transcription factor complex helicase XPB subunit
		Contig170502_TSuiA	2	70-90
		Contig78808_TSuiA	2	114-134
		Contig48863_TSuiA	2	34-54
		Contig49658_TSuiA	2	246-266
		Contig100733_TSuiA	2	12-33	sp|Q54CL4|GOT1_DICDI	Protein transport protein got1 homolog
		Contig79379_TSuiA	2	29-48
		Contig50756_TSuiA	2.5	279-299
		Contig51452_TSuiA	2.5	86-106
		Contig10363_TSuiA	2.5	1889-1909	sp|Q338B9|GCN5_ORYSJ	Histone acetyltransferase GCN5
		Contig16870_TSuiA	2.5	1016-1036	Unknown protein
		Contig106358_TSuiA	2.5	221-241
		Contig169636_TSuiA	2.5	51-71
		Contig122290_TSuiA	2.5	120-140
		Contig124924_TSuiA	2.5	81-101
		Contig4218_TSuiA	2.5	1953-1973	AT3G54190.1	Transducin/WD40 repeat-like superfamily protein LENGTH=467
		Contig165622_TSuiA	2.5	46-66
		Contig17137_TSuiA	2.5	1285-1305	UniRef90_UPI000234DEB4	UPI000234DEB4 related cluster n=1 Tax=unknown RepID=UPI000234DEB4
		Contig43231_TSuiA	2.5	1071-1091	AT1G65790.1	receptor kinase 1 LENGTH=843
		Contig142095_TSuiA	2.5	96-116
		Contig209010_TSuiA	2.5	98-118
		Contig33588_TSuiA	2.5	263-283	sp|Q9Y7L0|SEC22_SCHPO	Protein transport protein sec22
		Contig198408_TSuiA	2.5	150-170
		Contig76820_TSuiA	2.5	108-128
		Contig33822_TSuiA	2.5	308-328
		Contig88270_TSuiA	2.5	28-48
		Contig142116_TSuiA	2.5	222-242
		Contig155324_TSuiA	2.5	21-40
		Contig51117_TSuiA	3	281-301	AT5G07900.1	Mitochondrial transcription termination factor family protein LENGTH=405
		Contig36766_TSuiA	3	15-35
		Contig189135_TSuiA	3	115-135
		Contig3772_TSuiA	3	3945-3965	UniRef90_UPI00023B3028	UPI00023B3028 related cluster n=1 Tax=unknown RepID=UPI00023B3028
		Contig55688_TSuiA	3	20-40
		Contig29415_TSuiA	3	5-25
		Contig92472_TSuiA	3	305-325
		Contig21984_TSuiA	3	1416-1436	UniRef90_Q6ASS0	protein n=1 Tax=Oryza sativa subsp. japonica RepID=Q6ASS0_ORYSJ
		Contig62874_TSuiA	3	27-48
		Contig91039_TSuiA	3	125-146	AT5G42800.1	dihydroflavonol 4-reductase LENGTH=382
		Contig138138_TSuiA	3	6-26
		Contig228286_TSuiA	3	85-105
		Contig25955_TSuiA	3	134-154
		Contig16335_TSuiA	3	148-168
		Contig23737_TSuiA	3	73-93
		Contig187012_TSuiA	3	107-127
		Contig59018_TSuiA	3	1-21
		Contig125945_TSuiA	3	213-233
		Contig165380_TSuiA	3	184-204
		Contig80039_TSuiA	3	4-24
		Contig54216_TSuiA	3	310-330
		Contig161841_TSuiA	3	108-128
		Contig185269_TSuiA	3	71-91
		Contig149569_TSuiA	3	5-25
		Contig50796_TSuiA	3	5-25
		Contig240963_TSuiA	3	2-22
		Contig262800_TSuiA	3	65-85
		Contig24401_TSuiA	3	1908-1928	AT5G51810.1	gibberellin 20 oxidase 2 LENGTH=378
		Contig9239_TSuiA	3	47-67
		Contig91740_TSuiA	3	43-63
		Contig105022_TSuiA	3	79-99
		Contig27017_TSuiA	3	326-346
		Contig168507_TSuiA	3	185-205
		Contig140034_TSuiA	3	55-75
		Contig149333_TSuiA	3.5	113-133
		Contig188114_TSuiA	3.5	31-51
		Contig18411_TSuiA	3.5	range=6-26
		Contig232213_TSuiA	3.5	57-77
		Contig155966_TSuiA	3.5	71-91
		Contig199395_TSuiA	3.5	127-147
		Contig253498_TSuiA	3.5	91-111
		Contig39175_TSuiA	3.5	641-661
		Contig149842_TSuiA	3.5	172-192
		Contig86965_TSuiA	3.5	406-426
		Contig104109_TSuiA	3.5	range=5-25
		Contig77652_TSuiA	3.5	24-44
		Contig171471_TSuiA	3.5	43-63
		Contig251714_TSuiA	3.5	94-114
		Contig62453_TSuiA	3.5	246-266	UniRef90_B6TSG7	Transmembrane protein n=1 Tax=Zea mays RepID=B6TSG7_MAIZE
		Contig32064_TSuiA	3.5	120-140
		Contig223481_TSuiA	3.5	77-97
		Contig205650_TSuiA	3.5	range=6-26
		Contig240505_TSuiA	3.5	81-101
		Contig31528_TSuiA	3.5	177-197
		Contig182719_TSuiA	4	81-101
		Contig67672_TSuiA	4	460-480
		Contig49599_TSuiA	4	26-46
		Contig71101_TSuiA	4	156-176
		Contig239591_TSuiA	4	128-148
		Contig136414_TSuiA	4	88-108
		Contig208826_TSuiA	4	70-90
		Contig156129_TSuiA	4	84-104
		Contig57419_TSuiA	4	81-101
		Contig19301_TSuiA	4	133-153	sp|O43078|ALF1_SCHPO	ATPase-like fidgetin
		Contig97374_TSuiA	4	68-88
		Contig150694_TSuiA	4	67-87
		Contig100506_TSuiA	4	238-258
		Contig91459_TSuiA	4	range=4-24
		Contig28467_TSuiA	4	130-150	sp|Q6YYA3|CRS1_ORYSJ	Chloroplastic group IIA intron splicing facilitator CRS1, chloroplastic
		Contig218372_TSuiA	4	255-275
		Contig127112_TSuiA	4	242-262	AT5G06060.1	NAD(P)-binding Rossmann-fold superfamily protein LENGTH=264
		Contig16892_TSuiA	4	164-184
		Contig18183_TSuiA	4	157-177	sp|Q4P9T3|CCR4_USTMA	Glucose-repressible alcohol dehydrogenase transcriptional effector
		Contig16630_TSuiA	4	80-99
		Traes_2AS_DACE53B24.1_3UTR	0	1801-1821	sp|Q9KKW6|LLDD_VIBCH	L-lactate dehydrogenase [cytochrome]
		Traes_6DL_F2CADEFF6.1_3UTR	0	458-478	AT4G09120.1	RING/U-box superfamily protein LENGTH=345
		Traes_7AS_9122DBC44.1_3UTR	0	84-104	AT5G24970.2	Protein kinase superfamily protein LENGTH=761
		Traes_4BL_CF3E56FCD.1_3UTR	0	319-339	AT3G01015.1	TPX2 (targeting protein for Xklp2) protein family LENGTH=488
		Traes_6DL_5CB149734.1_3UTR	0.5	129-149	AT5G45410.1	unknown protein; BEST Arabidopsis thaliana protein match is: unknown protein . LENGTH=342
		Traes_4DS_1EBE1B4E4.1_5UTR	0.5	933-953	AT1G30240.2	unknown protein; Has 169 Blast hits to 168 proteins in 75 species: Archae - 0; Bacteria - 0; Metazoa - 49; Fungi - 68; Plants - 46; Viruses - 0; Other Eukaryotes - 6 (source: NCBI BLink). LENGTH=827
		Traes_1DL_9FE4D295D.1_5UTR	0.5	2058-2078	AT5G56850.1	unknown protein; EXPRESSED IN: 21 plant structures; EXPRESSED DURING: 13 growth stages; Has 35333 Blast hits to 34131 proteins in 2444 species: Archae - 798; Bacteria - 22429; Metazoa - 974; Fungi - 991; Plants - 531; Viruses - 0; Other Eukaryotes - 9610 (source: NCBI BLink). LENGTH=551
		Traes_3B_A84ED9D40.1_3UTR	0.5	128-148	AT3G48710.1	DEK domain-containing chromatin associated protein LENGTH=462
		Traes_3DS_5A21E47BA.1_3UTR	0.5	378-398	sp|Q9HC62|SENP2_HUMAN	Sentrin-specific protease 2
		Traes_6AL_686E9F639.1_3UTR	0.5	379-399	sp|Q9LN01|PPR21_ARATH	Pentatricopeptide repeat-containing protein
		Traes_7DS_619769289.1_3UTR	0.5	804-824	sp|Q6S001|KIF11_DICDI	Kinesin-related protein 11
		Traes_4BS_6FD4DB601.1_5UTR	0.5	60-80	UniRef90_UPI00025575AE	major facilitator transporter n=1 Tax=Pseudomonas sp. S9 RepID=UPI00025575AE
		Traes_3B_A0508D46F.1_3UTR	0.5	463-483	sp|P43309|PPO_MALDO	Polyphenol oxidase, chloroplastic
		Traes_3DS_561941A6E.1_3UTR	0.5	196-216	AT4G36380.1	Cytochrome P450 superfamily protein LENGTH=524
		Traes_1BL_59629F72F.1_3UTR	0.5	372-392	sp|Q9C7A8|PSF2_ARATH	DNA replication complex GINS protein PSF2
		Traes_1AL_43F02DB49.1_3UTR	0.5	264-284	sp|P46975|STT3_CAEEL	Dolichyl-diphosphooligosaccharide--protein glycosyltransferase subunit STT3
		Traes_4AL_3D6935A98.1_5UTR	0.5	19-39	sp|Q3UDW8|HGNAT_MOUSE	Heparan-alpha-glucosaminide N-acetyltransferase
		Traes_5AL_2D3FB375C.1_3UTR	0.5	480-500	AT4G16180.2	unknown protein; FUNCTIONS IN: molecular_function unknown; INVOLVED IN: biological_process unknown; LOCATED IN: plasma membrane; BEST Arabidopsis thaliana protein match is: unknown protein . LENGTH=820
		Traes_7DL_EFB19C389.1_3UTR	0.5	265-285	UniRef90_M7YPW8	60S ribosomal protein L18a-1 n=1 Tax=Triticum urartu RepID=M7YPW8_TRIUA
		Traes_4AS_049576319.1_3UTR	0.5	385-405	AT4G14145.1	unknown protein; FUNCTIONS IN: molecular_function unknown; INVOLVED IN: biological_process unknown; LOCATED IN: chloroplast; Has 30201 Blast hits to 17322 proteins in 780 species: Archae - 12; Bacteria - 1396; Metazoa - 17338; Fungi - 3422; Plants - 5037; Viruses - 0; Other Eukaryotes - 2996 (source: NCBI BLink). LENGTH=134
		Traes_7DS_CAB1BF6AC.1_3UTR	0.5	269-289	UniRef90_B4G1R2	Groundhog protein 7 n=3 Tax=Zea mays RepID=B4G1R2_MAIZE
		Traes_2DS_9BCFF2B80.1_3UTR	0.5	82-102	AT2G45400.1	NAD(P)-binding Rossmann-fold superfamily protein LENGTH=364
		Traes_6BL_A5A986E6C.1_5UTR	0.5	27-47	sp|Q06103|RPN7_YEAST	26S proteasome regulatory subunit RPN7
		Traes_2AL_EE1350B36.1_3UTR	0.5	104-124	AT5G07900.1	Mitochondrial transcription termination factor family protein LENGTH=405
		Traes_1BL_709B74768.1_5UTR	0.5	29-49	sp|Q6MAS9|GLGA_PARUW	Glycogen synthase
		Traes_7AL_FFC5B8676.1_3UTR	1	1311-1331	AT4G20860.1	FAD-binding Berberine family protein LENGTH=530
		Traes_1AS_59404C639.1_5UTR	1	858-878	sp|A2Y0Q2|ALFL1_ORYSI	PHD finger protein ALFIN-LIKE 1
		Traes_1DL_05B4AB2E3.1_5UTR	1	464-484	AT3G62860.1	alpha/beta-Hydrolases superfamily protein LENGTH=348
		Traes_7DL_ACACA513D.1_3UTR	1	1838-1858	sp|B1AY10|NFX1_MOUSE	Transcriptional repressor NF-X1
		Traes_4AL_1C6E2A6BF.1_3UTR	1	551-571	sp|Q9C7S7|ERO1_ARATH	Endoplasmic oxidoreductin-1
		Traes_1AL_88C4E33E6.1_5UTR	1	330-350	AT3G02130.1	receptor-like protein kinase 2 LENGTH=1151
		Traes_4AL_A99729A05.1_3UTR	1	241-261	sp|Q9SEU4|SR33_ARATH	Serine/arginine-rich splicing factor 33
		Traes_5DL_DFE47E78E.1_3UTR	1	406-426	AT4G23000.1	Calcineurin-like metallo-phosphoesterase superfamily protein LENGTH=1015
		Traes_3DL_858101A78.1_5UTR	1	230-250	sp|Q91WD1|RPC4_MOUSE	DNA-directed RNA polymerase III subunit RPC4
		Traes_3DL_838442186.1_5UTR	1	range=2-22	UniRef90_K7W3R4	U3 small nucleolar RNA-associated protein 11 n=4 Tax=Andropogoneae RepID=K7W3R4_MAIZE
		Traes_5DL_B3C8DD9AA.1_5UTR	1	1579-1599	AT5G15330.1	SPX domain gene 4 LENGTH=318
		Traes_2DS_F438957FE.1_3UTR	1	375-395	AT5G64320.1	Pentatricopeptide repeat (PPR) superfamily protein LENGTH=730
		Traes_5BL_39FF2F90F.1_3UTR	1	857-877	AT5G24580.1	Heavy metal transport/detoxification superfamily protein LENGTH=319
		Traes_6BS_F87437638.1_3UTR	1	157-177	UniRef90_Q53PT3	rRNA N-glycosidase n=1 Tax=Oryza sativa subsp. japonica RepID=Q53PT3_ORYSJ
		Traes_5DL_A061F2DD6.1_3UTR	1	16-36	sp|Q7ZX21|OTU5A_XENLA	OTU domain-containing protein 5-A
		Traes_1BS_4E905855D.1_3UTR	1	141-161	AT3G24240.1	Leucine-rich repeat receptor-like protein kinase family protein LENGTH=1141
		Traes_2DS_C8CC2F963.1_3UTR	1	100-120	sp|Q7XJ98|KATAM_ARATH	Xyloglucan galactosyltransferase KATAMARI1
		Traes_7DL_82C99049D.1_3UTR	1	125-145	AT5G07990.1	Cytochrome P450 superfamily protein LENGTH=513
		Traes_6BL_634758C90.1_3UTR	1	322-342	AT4G02050.1	sugar transporter protein 7 LENGTH=513
		Traes_5BL_74700DB311.1_5UTR	1	78-98	UniRef90_Q8H8N5	Methyltransferase, putative, TIGR00027 family protein, expressed n=3 Tax=Oryza RepID=Q8H8N5_ORYSJ
		Traes_2DL_5750F91AA.1_5UTR	1.5	163-183	sp|Q9Z315|SNUT1_MOUSE	U4/U6.U5 tri-snRNP-associated protein 1
		Traes_2DL_7511EDD3D.1_3UTR	1.5	295-315	AT4G21585.1	endonuclease 4 LENGTH=299
		Traes_2AS_537B3DF63.1_3UTR	1.5	387-407	AT1G80400.1	RING/U-box superfamily protein LENGTH=407
		Traes_5DS_BDE53BB5F.1_3UTR	1.5	81-101	AT1G78160.1	pumilio 7 LENGTH=650
		Traes_2BL_CE6A07E1D.1_3UTR	1.5	1623-1643	UniRef90_UPI00023B1F13	UPI00023B1F13 related cluster n=1 Tax=unknown RepID=UPI00023B1F13
		Traes_5BL_45662533A.1_3UTR	1.5	1724-1744	sp|A2XNL6|SPX4_ORYSI	SPX domain-containing protein 4
		Traes_1DL_F9213AB33.1_5UTR	1.5	474-494	sp|P43509|CPR5_CAEEL	Cathepsin B-like cysteine proteinase 5
		Traes_6AL_3FB51E7F6.1_3UTR	1.5	446-466	sp|A1S4X6|CLPX_SHEAM	ATP-dependent Clp protease ATP-binding subunit ClpX
		Traes_2DL_7D7B1B55D.1_3UTR	1.5	320-340	AT5G11380.1	1-deoxy-D-xylulose 5-phosphate synthase 3 LENGTH=700
		Traes_5DL_934302FA6.1_5UTR	1.5	88-108	AT4G33470.1	histone deacetylase 14 LENGTH=423
		Traes_5BL_769E8EB68.1_3UTR	1.5	363-383	UniRef90_J0AZY5	Alpha/beta hydrolase fold protein n=2 Tax=Alcaligenes RepID=J0AZY5_ALCFA
		Traes_6AL_9F1580D39.1_3UTR	1.5	28-48	AT3G53130.1	Cytochrome P450 superfamily protein LENGTH=539
		Traes_3DL_F3FA5015B.1_5UTR	1.5	169-189	UniRef90_Q5N7Q6	Receptor-like protein kinase-like n=2 Tax=Oryza sativa subsp. japonica RepID=Q5N7Q6_ORYSJ
		Traes_6DL_36006E6FD.1_3UTR	1.5	511-531	sp|Q54YW1|ELMOA_DICDI	ELMO domain-containing protein A
		Traes_4BL_65AB61144.1_3UTR	1.5	303-323	sp|Q7N3Q7|ARNA_PHOLL	Bifunctional polymyxin resistance protein ArnA
		Traes_2AS_45A0E50BF.1_3UTR	1.5	21-41	AT2G04865.1	Aminotransferase-like, plant mobile domain family protein LENGTH=667
		Traes_5AL_6A1F041A8.1_3UTR	1.5	122-142	AT3G02100.1	UDP-Glycosyltransferase superfamily protein LENGTH=464
		Traes_6AL_8394C0D62.1_5UTR	1.5	62-82	AT1G13690.1	ATPase E1 LENGTH=177
		Traes_2DL_A270533A81.1_3UTR	1.5	64-83	AT4G39610.1	Protein of unknown function, DUF617 LENGTH=264
		Traes_3AL_58489E693.1_5UTR	1.5	25-44	sp|Q5R7K7|SENP2_PONAB	Sentrin-specific protease 2
		Traes_5BL_9010C082A.1_3UTR	2	131-151	AT3G02100.1	UDP-Glycosyltransferase superfamily protein LENGTH=464
		Traes_7DL_D2EB7B8DF.1_3UTR	2	311-331	AT1G53820.1	RING/U-box superfamily protein LENGTH=310
		Traes_2AS_D5A07A9C6.1_3UTR	2	262-282	sp|Q5JEZ2|GYAR_PYRKO	Glyoxylate reductase
		Traes_7AS_7E99B3482.1_3UTR	2	267-287	UniRef90_M7ZDM1	Pathogenesis-related protein PRMS n=1 Tax=Triticum urartu RepID=M7ZDM1_TRIUA
		Traes_1BS_D81E948D7.1_3UTR	2	270-290	sp|Q338B9|GCN5_ORYSJ	Histone acetyltransferase GCN5
		Traes_3B_03BE0E869.1_3UTR	2	277-297	AT4G05460.1	RNI-like superfamily protein LENGTH=302
		Traes_2DL_3D4B9145A.1_3UTR	2	232-252	UniRef90_Q7EZX1	protein n=1 Tax=Oryza sativa subsp. japonica RepID=Q7EZX1_ORYSJ
		Traes_3B_020270AA1.1_5UTR	2	58-78	sp|Q93ZS9|C3H47_ARATH	Zinc finger CCCH domain-containing protein 47
		Traes_4AS_CBEEADECC.1_3UTR	2	156-176	sp|O22212|PRP4L_ARATH	U4/U6 small nuclear ribonucleoprotein PRP4-like protein
		Traes_5DL_F243512BC.1_3UTR	2	147-167	UniRef90_C7J4B8	protein n=1 Tax=Oryza sativa subsp. japonica RepID=C7J4B8_ORYSJ
		Traes_7BS_941D0F9E7.1_5UTR	2	47-67	sp|Q96P70|IPO9_HUMAN	Importin-9
		Traes_7AL_96383AEEC.1_3UTR	2	992-1012	AT1G33800.1	Protein of unknown function (DUF579) LENGTH=297
		Traes_3AL_C9A8E6ED4.1_3UTR	2	754-774		Unknown protein
		Traes_2DS_B8DFD067E.1_5UTR	2	242-262	UniRef90_UPI0002C35312	UPI0002C35312 related cluster n=1 Tax=unknown RepID=UPI0002C35312
		Traes_7DL_DE178FDB4.1_3UTR	2	153-173	AT4G28770.2	Tetraspanin family protein LENGTH=325
		Traes_6DS_6190B0566.1_3UTR	2	360-380	sp|O34641|YTRB_BACSU	ABC transporter ATP-binding protein YtrB
		Traes_4BL_65EF527FF.1_3UTR	2	27-47	AT5G42440.1	Protein kinase superfamily protein LENGTH=359
		Traes_2DL_10E3118B4.1_3UTR	2	103-123	AT1G61810.3	beta-glucosidase 45 LENGTH=543
		Traes_6DS_1B409CE95.1_3UTR	2	301-321	AT1G05570.1	callose synthase 1 LENGTH=1950
		Traes_2AS_913212C56.1_3UTR	2	1766-1786	sp|C1DJG1|ARGA_AZOVD	Amino-acid acetyltransferase
		Traes_4BS_B10C50512.1_3UTR	2	504-524	UniRef90_UPI00015CA02B	UPI00015CA02B related cluster n=1 Tax=unknown RepID=UPI00015CA02B
		Traes_7DL_C1366F921.1_3UTR	2	545-565	AT1G73710.1	Pentatricopeptide repeat (PPR) superfamily protein LENGTH=991
		Traes_3B_D45066090.1_3UTR	2	452-472	AT3G15353.1	metallothionein 3 LENGTH=69
		Traes_4DS_E3FF7A34C.1_3UTR	2	136-156	sp|Q10J94|CYT8_ORYSJ	Cysteine proteinase inhibitor 8
		Traes_3B_63D51F3D9.1_5UTR	2	54-73	UniRef90_UPI00032A5295	UPI00032A5295 related cluster n=1 Tax=unknown RepID=UPI00032A5295
		Traes_3B_57690B20F.1_3UTR	2.5	224-244	AT1G23790.1	Plant protein of unknown function (DUF936) LENGTH=518
		Traes_7DL_313D3CE50.1_3UTR	2.5	233-253	AT1G12110.1	nitrate transporter 1.1 LENGTH=590
		Traes_3DL_1825C1F9E.1_3UTR	2.5	1165-1185	sp|P47982|EST6_DROMA	Esterase 6
		Traes_3B_DE1D14339.1_3UTR	2.5	607-627	AT3G26830.1	Cytochrome P450 superfamily protein LENGTH=490
		Traes_1AL_EAFB01544.1_3UTR	2.5	267-287	sp|Q338B9|GCN5_ORYSJ	Histone acetyltransferase GCN5
		Traes_4DL_7C8234BD1.1_3UTR	2.5	243-263	sp|Q2NHW0|DAPB_METST	4-hydroxy-tetrahydrodipicolinate reductase
		Traes_5DS_A195DC99C.1_3UTR	2.5	327-347	AT3G27440.1	uridine kinase-like 5 LENGTH=465
		Traes_3AS_993B34F61.1_3UTR	2.5	181-201	UniRef90_UPI0002C34749	UPI0002C34749 related cluster n=1 Tax=unknown RepID=UPI0002C34749
		Traes_1DS_D08902BD6.1_3UTR	2.5	683-703	AT4G00340.1	receptor-like protein kinase 4 LENGTH=818
		Traes_4BL_A2081ED30.1_3UTR	2.5	65-85	sp|Q8TEX9|IPO4_HUMAN	Importin-4
		Traes_1AS_801D9F0BC.1_3UTR	2.5	88-108	sp|Q7XA78|D27_ARATH	Beta-carotene isomerase D27, chloroplastic
		Traes_7BL_002EE3EC3.1_5UTR	2.5	177-197	AT2G45850.1	AT hook motif DNA-binding family protein LENGTH=348
		Traes_1DL_41E7D2C4E.1_3UTR	2.5	311-331	AT3G18280.1	Bifunctional inhibitor/lipid-transfer protein/seed storage 2S albumin superfamily protein LENGTH=96
		Traes_2BL_316434127.1_3UTR	2.5	219-239	UniRef90_UPI000234ED71	UPI000234ED71 related cluster n=1 Tax=unknown RepID=UPI000234ED71
		Traes_2AL_229EBA080.1_3UTR	2.5	241-261	AT1G71695.1	Peroxidase superfamily protein LENGTH=358
		Traes_2BL_9685774DE.1_3UTR	2.5	87-107	AT5G07900.1	Mitochondrial transcription termination factor family protein LENGTH=405
		Traes_6DS_ED2783EA5.1_3UTR	2.5	91-111	UniRef90_C7IYG9	protein n=1 Tax=Oryza sativa subsp. japonica RepID=C7IYG9_ORYSJ
		Traes_1BL_1659967FA.1_3UTR	2.5	225-245		Unknown protein
		Traes_6BS_A7DE5BFD1.1_3UTR	2.5	216-236	AT2G12646.1	PLATZ transcription factor family protein LENGTH=256
		Traes_3B_9376F8CE4.1_3UTR	2.5	25-45	UniRef90_C7IWJ0	protein n=1 Tax=Oryza sativa subsp. japonica RepID=C7IWJ0_ORYSJ
		Traes_3AL_04CD57FC2.1_3UTR	2.5	278-298	sp|A2WXD3|MRS2E_ORYSI	Magnesium transporter MRS2-E
		Traes_4BL_BCC3FB7E7.1_5UTR	2.5	270-290	UniRef90_UPI0002B44B0F	UPI0002B44B0F related cluster n=1 Tax=unknown RepID=UPI0002B44B0F
		Traes_3AL_3E4E162EE.1_3UTR	2.5	455-475	AT5G20470.1	myosin, putative LENGTH=556
		Traes_5AL_3976F401A.1_3UTR	2.5	362-382	AT2G46760.1	D-arabinono-1,4-lactone oxidase family protein LENGTH=603
		Traes_5BS_7C0EA9D4A.1_3UTR	2.5	330-350	AT3G54190.1	Transducin/WD40 repeat-like superfamily protein LENGTH=467
		Traes_2BS_48B2AB466.1_3UTR	2.5	83-103	UniRef90_UPI000234DEB4	UPI000234DEB4 related cluster n=1 Tax=unknown RepID=UPI000234DEB4
		Traes_2BL_551524B9B.1_5UTR	2.5	30-50	AT1G79460.1	Terpenoid cyclases/Protein prenyltransferases superfamily protein LENGTH=785
		Traes_1BL_A151C620A.1_5UTR	3	132-152		Unknown protein
		Traes_3AL_20BAF937E.1_3UTR	3	301-321	UniRef90_B1G547	NAD-dependent epimerase/dehydratase n=2 Tax=Burkholderia RepID=B1G547_9BURK
		Traes_1BS_A91580A151.1_3UTR	3	317-337	AT5G59700.1	Protein kinase superfamily protein LENGTH=829
		Traes_5BL_E98712639.1_3UTR	3	722-742	AT5G01020.1	Protein kinase superfamily protein LENGTH=410
		Traes_6DS_11583F62A.1_3UTR	3	243-263	sp|Q9CQ18|RNH2C_MOUSE	Ribonuclease H2 subunit C
		Traes_1BL_7C8FD5930.1_3UTR	3	124-144	sp|Q9LXA5|LRK91_ARATH	L-type lectin-domain containing receptor kinase IX.1
		Traes_1DS_783351B30.1_3UTR	3	209-229	AT2G15020.1	unknown protein; BEST Arabidopsis thaliana protein match is: unknown protein . LENGTH=526
		Traes_5BL_010E1E2A3.1_3UTR	3	122-142	UniRef90_C7J4B8	protein n=1 Tax=Oryza sativa subsp. japonica RepID=C7J4B8_ORYSJ
		Traes_1BL_D5BD77BE5.1_5UTR	3	114-134	UniRef90_UPI0002C37341	UPI0002C37341 related cluster n=1 Tax=unknown RepID=UPI0002C37341
		Traes_5AS_A977349961.1_3UTR	3	95-115	sp|Q3EC97|FBL14_ARATH	F-box/LRR-repeat protein 14
		Traes_2BS_A87D49831.1_3UTR	3	275-295	sp|P53170|PKP2_YEAST	Pyruvate dehydrogenase kinase 2, mitochondrial
		Traes_2AS_D38A5E045.1_3UTR	3	195-215	sp|B0KBN4|GATA_THEP3	Glutamyl-tRNA(Gln) amidotransferase subunit A
		Traes_2AL_79AD48080.1_5UTR	3	66-86	sp|Q3UDW8|HGNAT_MOUSE	Heparan-alpha-glucosaminide N-acetyltransferase
		Traes_2BL_41F1A5E5F.1_3UTR	3	533-553	AT1G33260.1	Protein kinase superfamily protein LENGTH=349
		Traes_7DL_D1A06F4A0.1_3UTR	3	167-187	sp|Q50940|CAH_NEIGO	Carbonic anhydrase
		Traes_2DS_9520F146E.1_5UTR	3	200-220	AT2G30210.1	laccase 3 LENGTH=570
		Traes_3AL_B0A5AA3FD.1_3UTR	3	240-260	UniRef90_M7Z1G9	Transcription factor ORG2 n=1 Tax=Triticum urartu RepID=M7Z1G9_TRIUA
		Traes_4DS_990D31BB1.1_5UTR	3	115-135	UniRef90_Q7XE06	HAT family dimerisation domain containing protein n=2 Tax=Oryza sativa subsp. japonica RepID=Q7XE06_ORYSJ
		Traes_2BS_879851C74.1_3UTR	3	83-103	AT2G38760.1	annexin 3 LENGTH=321
		Traes_3AL_A306585EF.1_3UTR	3	252-272	AT3G07990.1	serine carboxypeptidase-like 27 LENGTH=459
		Traes_5AL_2C26B1FFC.1_5UTR	3	852-872	UniRef90_C7J8X4	protein n=1 Tax=Oryza sativa subsp. japonica RepID=C7J8X4_ORYSJ
		Traes_5AS_244562A2A.1_5UTR	3	301-321	sp|Q93XX5|Y5713_ARATH	PI-PLC X domain-containing protein
		Traes_7AS_F38BE6DA7.1_3UTR	3	264-284	sp|Q54XX1|SRPRB_DICDI	Signal recognition particle receptor subunit beta
		Traes_3B_24278CD93.1_3UTR	3	243-263	AT5G42500.1	Disease resistance-responsive (dirigent-like protein) family protein LENGTH=185
		Traes_2DS_D014BDCA2.1_3UTR	3	108-128	AT2G21610.1	pectinesterase 11 LENGTH=352
		Traes_6BS_FDDC181D1.1_5UTR	3	1597-1617	sp|P52428|PSA1_ORYSJ	Proteasome subunit alpha type-1
		Traes_7AL_0709A3CC91.1_3UTR	3	408-428	sp|Q9CZT4|RPC5_MOUSE	DNA-directed RNA polymerase III subunit RPC5
		Traes_2BL_A59C00F48.1_3UTR	3	326-346	AT1G47420.1	succinate dehydrogenase 5 LENGTH=257
		Traes_7DL_73928596C.1_3UTR	3	109-129	sp|P48347|14310_ARATH	14-3-3-like protein GF14 epsilon
		Traes_5BS_7FF02D8B3.1_3UTR	3	29-49	sp|O43078|ALF1_SCHPO	ATPase-like fidgetin
		Traes_6AS_A4F79095B.1_3UTR	3	140-160	AT2G34750.1	RNA polymerase I specific transcription initiation factor RRN3 protein LENGTH=613
		Traes_2BL_ED0C079ED.1_3UTR	3	237-257		Unknown protein
		Traes_7DS_EAE3FBECD.1_3UTR	3	226-246	sp|Q5ZJ85|PRPF3_CHICK	U4/U6 small nuclear ribonucleoprotein Prp3
		Traes_5AS_68FB50ED1.1_3UTR	3	29-49	sp|O43078|ALF1_SCHPO	ATPase-like fidgetin
		Traes_4DS_808AD9543.1_3UTR	3	186-206	UniRef90_UPI000234E9D5	UPI000234E9D5 related cluster n=1 Tax=unknown RepID=UPI000234E9D5
		Traes_4DL_1D4A338DE.1_3UTR	3	296-316	sp|A6TF98|ARNA_KLEP7	Bifunctional polymyxin resistance protein ArnA
		Traes_2BL_C963272C8.1_3UTR	3.5	1478-1498	AT1G73370.1	sucrose synthase 6 LENGTH=942
		Traes_4BS_959C97F4F.1_3UTR	3.5	776-796	AT1G74450.1	Protein of unknown function (DUF793) LENGTH=397
		Traes_7DS_1797D4951.1_3UTR	3.5	246-266	sp|Q09GJ9|CRVP_PHIOL	Cysteine-rich venom protein
		Traes_4BL_5AF7ACF03.1_3UTR	3.5	75-95	UniRef90_Q1G168	MADS-box transcription factor TaAGL41 n=2 Tax=Triticum aestivum RepID=Q1G168_WHEAT
		Traes_7DL_85A6FC0F2.1_3UTR	3.5	319-339	AT3G15840.1	post-illumination chlorophyll fluorescence increase LENGTH=268
		Traes_6BS_CBD931158.1_3UTR	3.5	43-63	AT1G21150.1	Mitochondrial transcription termination factor family protein LENGTH=390
		Traes_1DL_DC61DA172.1_3UTR	3.5	697-717	AT1G19630.1	cytochrome P450, family 722, subfamily A, polypeptide 1 LENGTH=476
		Traes_5BL_2CBFD9D6A.1_5UTR	3.5	422-442	UniRef90_G7L1V8	Aldo/keto-reductase family protein n=9 Tax=Medicago RepID=G7L1V8_MEDTR
		Traes_6DL_29D1C52F2.1_3UTR	3.5	467-487	UniRef90_Q6K714	protein n=3 Tax=Oryza RepID=Q6K714_ORYSJ
		Traes_7AS_F3CC01C3D.1_5UTR	3.5	459-479	sp|Q56YA5|SGAT_ARATH	Serine--glyoxylate aminotransferase
		Traes_6DS_B976AFD8E.1_3UTR	3.5	368-388	UniRef90_Q6YXX9	protein n=4 Tax=Oryza RepID=Q6YXX9_ORYSJ
		Traes_4AL_4B7E7B1AA.1_3UTR	3.5	244-264	AT2G01150.1	RING-H2 finger protein 2B LENGTH=147
		Traes_3DL_1DA454A9F.1_3UTR	3.5	134-154		Unknown protein
		Traes_2AL_35CB73CB2.1_5UTR	3.5	189-209	AT5G64700.1	nodulin MtN21 /EamA-like transporter family protein LENGTH=359
		Traes_7DS_CA0DAA41B.1_3UTR	3.5	649-669	sp|A5D3X6|LEPA_PELTS	Elongation factor 4
		Traes_2BL_F7FB5404B.1_3UTR	3.5	237-257	AT5G49650.1	xylulose kinase-2 LENGTH=558
		Traes_5BL_AA72FE5C0.1_5UTR	3.5	650-670	sp|A5PKL1|OXR1_BOVIN	Oxidation resistance protein 1
		Traes_1BS_2F6DD776E.1_3UTR	3.5	645-665	sp|Q5U508|TBCE_XENLA	Tubulin-specific chaperone E
		Traes_4BL_AB3EBF1FD.1_3UTR	3.5	273-293	AT5G38170.1	Bifunctional inhibitor/lipid-transfer protein/seed storage 2S albumin superfamily protein LENGTH=103
		Traes_6AS_912DA59AA.1_3UTR	3.5	310-330	AT3G50520.1	Phosphoglycerate mutase family protein LENGTH=230
		Traes_4AS_6C23CE2D6.1_5UTR	3.5	393-413	sp|Q10LJ0|NCBP1_ORYSJ	Nuclear cap-binding protein subunit 1
		Traes_3AL_20404D7E4.1_3UTR	3.5	23-43	AT3G16480.1	mitochondrial processing peptidase alpha subunit LENGTH=499
		Traes_1BL_3727B0AB8.1_3UTR	3.5	99-119	sp|Q5ZBY9|PSBW_ORYSJ	Photosystem II reaction center W protein, chloroplastic
		Traes_2DS_1833BCFE3.1_3UTR	3.5	68-88	AT5G24860.1	flowering promoting factor 1 LENGTH=110
		Traes_2AL_13C5C3618.1_3UTR	3.5	133-153	AT5G23240.1	DNAJ heat shock N-terminal domain-containing protein LENGTH=465
		Traes_2DL_609861A97.1_3UTR	3.5	range=8-28	AT5G07050.1	nodulin MtN21 /EamA-like transporter family protein LENGTH=402
		Traes_2BL_14B133AEB.1_3UTR	3.5	range=8-28	AT5G07050.1	nodulin MtN21 /EamA-like transporter family protein LENGTH=402
		Traes_2BS_EA4D55C79.1_3UTR	3.5	68-88	AT5G24860.1	flowering promoting factor 1 LENGTH=110
		Traes_2DS_CDD18305B.1_5UTR	3.5	398-418		Unknown protein
		Traes_4BS_F83CB32DD.1_3UTR	3.5	285-305	AT1G48000.1	myb domain protein 112 LENGTH=243
		Traes_6AS_332F30482.1_3UTR	3.5	128-148	sp|Q58032|VATD_METJA	V-type ATP synthase subunit D
		Traes_4DL_5F8CEB299.1_3UTR	3.5	624-644	AT5G64570.1	beta-D-xylosidase 4 LENGTH=784
		Traes_7AL_E92ABFC84.1_3UTR	3.5	361-381	AT3G13000.2	Protein of unknown function, DUF547 LENGTH=582
		Traes_2AS_CBB2430AD.1_3UTR	3.5	451-471	sp|O81973|C93A3_SOYBN	Cytochrome P450 93A3
		Traes_6BS_3898FE3CB.1_3UTR	3.5	391-411	sp|Q9T048|DRL27_ARATH	Disease resistance protein
		Traes_2AS_B2BD6AD3C.1_3UTR	3.5	128-148	AT5G64320.1	Pentatricopeptide repeat (PPR) superfamily protein LENGTH=730
		Traes_3AL_EAADE1825.1_5UTR	3.5	81-101	sp|Q9STZ2|SELT_ARATH	SelT-like protein
		Traes_4BS_105DAA77B.1_5UTR	3.5	68-88	AT4G01950.1	glycerol-3-phosphate acyltransferase 3 LENGTH=520
		Traes_7DL_88C5DE3C4.1_3UTR	4	649-669	AT3G13020.1	hAT transposon superfamily protein LENGTH=605
		Traes_5AL_89B142460.1_3UTR	4	237-257	sp|Q148M7|TAF13_BOVIN	Transcription initiation factor TFIID subunit 13
		Traes_5BL_FD504C45C.1_3UTR	4	214-234	sp|Q5ZC82|LOG_ORYSJ	Cytokinin riboside 5'-monophosphate phosphoribohydrolase LOG
		Traes_6BS_812D3A692.1_3UTR	4	205-225	UniRef90_Q6Z8L0	Mitochondrial transcription termination factor-like n=4 Tax=Oryza RepID=Q6Z8L0_ORYSJ
		Traes_3AL_ED29EBD89.1_3UTR	4	1166-1186	sp|Q94AS5|ICME_ARATH	Isoprenylcysteine alpha-carbonyl methylesterase ICME
		Traes_2DS_070B0664F.1_5UTR	4	520-540	AT1G79630.1	Protein phosphatase 2C family protein LENGTH=504
		Traes_2DL_2FB11E18C.1_5UTR	4	41-61	AT5G26150.1	protein kinase family protein LENGTH=703
		Traes_3B_ED83F8D8D.1_3UTR	4	377-397	sp|Q4QQU5|YIPF6_RAT	Protein YIPF6
		Traes_4DL_C615C8567.1_3UTR	4	386-406	AT4G14145.1	unknown protein; FUNCTIONS IN: molecular_function unknown; INVOLVED IN: biological_process unknown; LOCATED IN: chloroplast; Has 30201 Blast hits to 17322 proteins in 780 species: Archae - 12; Bacteria - 1396; Metazoa - 17338; Fungi - 3422; Plants - 5037; Viruses - 0; Other Eukaryotes - 2996 (source: NCBI BLink). LENGTH=134
		Traes_3AS_137C2C208.1_3UTR	4	141-161	AT2G25660.1	embryo defective 2410 LENGTH=2166
		Traes_3DL_F982BF0FB.1_3UTR	4	155-175	AT2G13560.1	NAD-dependent malic enzyme 1 LENGTH=623
		Traes_3AL_C0D1C4403.1_3UTR	4	155-175	AT2G13560.1	NAD-dependent malic enzyme 1 LENGTH=623
		Traes_4BL_6CBFA2771.1_3UTR	4	241-261	AT5G05470.1	eukaryotic translation initiation factor 2 alpha subunit LENGTH=344
		Traes_2AL_B1CA83890.1_3UTR	4	191-211	UniRef90_Q7EZX1	protein n=1 Tax=Oryza sativa subsp. japonica RepID=Q7EZX1_ORYSJ
		Traes_7BL_B78FAD060.1_5UTR	4	32-52	AT3G62760.1	Glutathione S-transferase family protein LENGTH=219
		Traes_6DL_38B41C198.1_3UTR	4	386-406	sp|Q6P9U4|SLMO2_RAT	Protein slowmo homolog 2
		Traes_6AS_BE4F761EB1.1_3UTR	4	265-285	sp|Q9XEX2|PRX2B_ARATH	Peroxiredoxin-2B
		Traes_5BL_756B1DFCF.1_3UTR	4	187-207	AT1G30270.1	CBL-interacting protein kinase 23 LENGTH=482
		Traes_6DS_8C1FC076E.1_3UTR	4	1124-1144	sp|C5XYW4|RU1C2_SORBI	U1 small nuclear ribonucleoprotein C-2
		Traes_3AS_CB2434231.1_5UTR	4	26-46	AT5G63000.1	Mitochondrial import inner membrane translocase subunit Tim17/Tim22/Tim23 family protein LENGTH=201
		Traes_1DS_0CFC1995D.1_3UTR	4	67-87	AT5G06950.1	bZIP transcription factor family protein LENGTH=330
		Traes_1DL_CC4D484BB.1_5UTR	4	67-87	AT3G62920.1	unknown protein; Has 25 Blast hits to 25 proteins in 11 species: Archae - 0; Bacteria - 0; Metazoa - 0; Fungi - 0; Plants - 25; Viruses - 0; Other Eukaryotes - 0 (source: NCBI BLink). LENGTH=80
		Traes_2AS_A87C9864B.1_3UTR	4	1771-1791	sp|Q9MA92|FPP3_ARATH	Filament-like plant protein 3
		Traes_5DL_16264667A.1_3UTR	4	121-141	AT3G02100.1	UDP-Glycosyltransferase superfamily protein LENGTH=464
		Traes_3B_637E6E81C.1_3UTR	4	625-645	sp|Q5B0J9|DBP2_EMENI	ATP-dependent RNA helicase dbp2
		Traes_3B_942882A64.1_3UTR	4	553-573	UniRef90_Q8S5H8	Expressed protein n=3 Tax=Oryza RepID=Q8S5H8_ORYSJ
		Traes_1DL_B38462A5D.1_3UTR	4	481-501	UniRef90_G7L460	Ripening-related protein n=1 Tax=Medicago truncatula RepID=G7L460_MEDTR
		Traes_5DL_382806161.1_5UTR	4	405-425	sp|Q7Y0V7|ROC6_ORYSJ	Homeobox-leucine zipper protein ROC6
		Traes_7DS_16B6D3A80.1_3UTR	4	537-557	sp|O23337|PP311_ARATH	Pentatricopeptide repeat-containing protein
		Traes_1BL_E2E2ED3FE.1_3UTR	4	291-311	AT5G23590.1	DNAJ heat shock N-terminal domain-containing protein LENGTH=296
		Traes_6DL_585DD5701.1_3UTR	4	350-370	UniRef90_Q6Z890	GCN5-related N-acetyltransferase-like n=4 Tax=Oryza RepID=Q6Z890_ORYSJ
		Traes_2DL_A22FE1F34.1_5UTR	4	range=1-21	sp|Q6CAW6|GWT1_YARLI	GPI-anchored wall transfer protein 1
		Traes_3DL_D13566621.1_3UTR	4	117-137	AT2G23570.1	methyl esterase 19 LENGTH=228
		Traes_2DL_8D717B7771.1_3UTR	4	475-495	AT4G17670.1	Protein of unknown function (DUF581) LENGTH=159
		Traes_1AL_FA4A9FA74.1_3UTR	4	270-290	UniRef90_B9T609	RNA binding protein, putative n=1 Tax=Ricinus communis RepID=B9T609_RICCO
		Traes_7BS_E02DEC947.1_5UTR	4	42-62	sp|P93194|RPK1_IPONI	Receptor-like protein kinase
		Traes_1BL_6764C9ADD.1_3UTR	4	79-98	sp|Q9JI90|RNF14_MOUSE	E3 ubiquitin-protein ligase RNF14
		Traes_2DL_10E3118B4.1_3UTR	4	68-88	AT1G61810.3	beta-glucosidase 45 LENGTH=543
		Traes_2BL_9685774DE.1_3UTR	4	111-131	AT5G07900.1	Mitochondrial transcription termination factor family protein LENGTH=405
		Traes_4DS_E3FF7A34C.1_3UTR	4	107-126	sp|Q10J94|CYT8_ORYSJ	Cysteine proteinase inhibitor 8
tae-miR1120e	UCUUAUAUUAUGGGACGGAGG	Traes_3DL_838442186.1_5UTR	0.5	1-21	UniRef90_K7W3R4	U3 small nucleolar RNA-associated protein 11 n=4 Tax=Andropogoneae RepID=K7W3R4_MAIZE
		Traes_3B_43DC50922.1_5UTR	4	5-25		Unknown protein
		Traes_2BL_14B133AEB.1_3UTR	2.5	7-27	AT5G07050.1	nodulin MtN21 /EamA-like transporter family protein LENGTH=402
		Traes_2DL_0E07C67BF.1_3UTR	4	7-27	sp|A4IHA1|HTRA1_XENTR	Serine protease HTRA1
		Traes_4AL_C55D89913.1	0	10-30	UniRef90_UPI00025575AE	major facilitator transporter n=1 Tax=Pseudomonas sp. S9 RepID=UPI00025575AE
		Traes_4AL_C55D89913.5	0	10-30	UniRef90_UPI00025575AE	major facilitator transporter n=1 Tax=Pseudomonas sp. S9 RepID=UPI00025575AE
		Traes_4AL_C55D89913.6	0	10-30	UniRef90_UPI00025575AE	major facilitator transporter n=1 Tax=Pseudomonas sp. S9 RepID=UPI00025575AE
		Traes_4AL_C55D89913.7	0	10-30	UniRef90_UPI00025575AE	major facilitator transporter n=1 Tax=Pseudomonas sp. S9 RepID=UPI00025575AE
		Traes_4AL_C55D89913.8	0	10-30	UniRef90_UPI00025575AE	major facilitator transporter n=1 Tax=Pseudomonas sp. S9 RepID=UPI00025575AE
		Traes_6BL_9E43B8FCD.1_3UTR	3.5	100-120	sp|Q94KJ7|VPS33_ARATH	Vacuolar protein sorting-associated protein 33 homolog
		Traes_2DL_10E3118B4.1_3UTR	3	102-122	AT1G61810.3	beta-glucosidase 45 LENGTH=543
		Traes_3AS_5D4E02ABE.1_3UTR	4	102-122	AT1G65950.1	Protein kinase superfamily protein LENGTH=551
		Traes_2AS_DACE53B24.1_3UTR	4	1029-1049	sp|Q9KKW6|LLDD_VIBCH	L-lactate dehydrogenase [cytochrome]
		Traes_2AL_EE1350B36.1_3UTR	0	103-123	AT5G07900.1	Mitochondrial transcription termination factor family protein LENGTH=405
		Traes_4DS_E3FF7A34C.1_3UTR	3	106-125	sp|Q10J94|CYT8_ORYSJ	Cysteine proteinase inhibitor 8
		Traes_2DS_D014BDCA2.1_3UTR	2	107-127	AT2G21610.1	pectinesterase 11 LENGTH=352
		Traes_7DL_73928596C.1_3UTR	2	108-128	sp|P48347|14310_ARATH	14-3-3-like protein GF14 epsilon
		Traes_4BS_1BAD49C4E.1_3UTR	3.5	108-128	sp|Q2R0Q1|U2A2A_ORYSJ	Splicing factor U2af large subunit A
		Traes_2BL_9685774DE.1_3UTR	4	110-130	AT5G07900.1	Mitochondrial transcription termination factor family protein LENGTH=405
		Traes_6DS_8C1FC076E.1_3UTR	3.5	1123-1143	sp|C5XYW4|RU1C2_SORBI	U1 small nuclear ribonucleoprotein C-2
		Traes_1BS_9FAA5E026.1_3UTR	3.5	113-133	AT3G16785.1	phospholipase D P1 LENGTH=1096
		Traes_1BL_D5BD77BE5.1_5UTR	2.5	113-133	UniRef90_UPI0002C37341	UPI0002C37341 related cluster n=1 Tax=unknown RepID=UPI0002C37341
		Traes_7AL_955F54182.1	0	1141-1161	AT2G30070.1	potassium transporter 1 LENGTH=712
		Traes_4DS_990D31BB1.1_5UTR	3	114-134	UniRef90_Q7XE06	HAT family dimerisation domain containing protein n=2 Tax=Oryza sativa subsp. japonica RepID=Q7XE06_ORYSJ
		Traes_2BL_9AF083258.1_3UTR	3.5	1143-1163	AT3G27540.1	beta-1,4-N-acetylglucosaminyltransferase family protein LENGTH=390
		Traes_3DL_D13566621.1_3UTR	4	116-136	AT2G23570.1	methyl esterase 19 LENGTH=228
		Traes_3DL_1825C1F9E.1_3UTR	2	1164-1184	sp|P47982|EST6_DROMA	Esterase 6
		Traes_3AL_ED29EBD89.1_3UTR	3	1165-1185	sp|Q94AS5|ICME_ARATH	Isoprenylcysteine alpha-carbonyl methylesterase ICME
		Traes_5DL_16264667A.1_3UTR	3.5	120-140	AT3G02100.1	UDP-Glycosyltransferase superfamily protein LENGTH=464
		Traes_5BL_010E1E2A3.1_3UTR	2	121-141	UniRef90_C7J4B8	protein n=1 Tax=Oryza sativa subsp. japonica RepID=C7J4B8_ORYSJ
		Traes_5AL_6A1F041A8.1_3UTR	1	121-141	AT3G02100.1	UDP-Glycosyltransferase superfamily protein LENGTH=464
		Traes_1BL_7C8FD5930.1_3UTR	2	123-143	sp|Q9LXA5|LRK91_ARATH	L-type lectin-domain containing receptor kinase IX.1
		Traes_7DL_82C99049D.1_3UTR	2	124-144	AT5G07990.1	Cytochrome P450 superfamily protein LENGTH=513
		Traes_6AS_332F30482.1_3UTR	3.5	127-147	sp|Q58032|VATD_METJA	V-type ATP synthase subunit D
		Traes_5BL_9010C082A.1_3UTR	1.5	130-150	AT3G02100.1	UDP-Glycosyltransferase superfamily protein LENGTH=464
		Traes_7AL_FFC5B8676.1_3UTR	1	1310-1330	AT4G20860.1	FAD-binding Berberine family protein LENGTH=530
		Traes_2DS_E10233A82.4	4	1321-1341	AT1G50700.1	calcium-dependent protein kinase 33 LENGTH=521
		Traes_2DS_E10233A82.5	4	1321-1341	AT1G50700.1	calcium-dependent protein kinase 33 LENGTH=521
		Traes_2DS_E10233A82.6	4	1321-1341	AT1G50700.1	calcium-dependent protein kinase 33 LENGTH=521
		Traes_2DS_E10233A82.7	4	1321-1341	AT1G50700.1	calcium-dependent protein kinase 33 LENGTH=521
		Traes_3DL_1DA454A9F.1_3UTR	3	133-153		Unknown protein
		Traes_1DL_BDDCF33B3.1_3UTR	3.5	134-154	UniRef90_M8BVE2	Lectin-domain containing receptor kinase A4.1 n=1 Tax=Aegilops tauschii RepID=M8BVE2_AEGTA
		Traes_4DS_E3FF7A34C.1_3UTR	2	135-155	sp|Q10J94|CYT8_ORYSJ	Cysteine proteinase inhibitor 8
		Traes_6AS_A4F79095B.1_3UTR	2	139-159	AT2G34750.1	RNA polymerase I specific transcription initiation factor RRN3 protein LENGTH=613
		Traes_3AS_137C2C208.1_3UTR	3	140-160	AT2G25660.1	embryo defective 2410 LENGTH=2166
		Traes_1BS_4E905855D.1_3UTR	0	140-160	AT3G24240.1	Leucine-rich repeat receptor-like protein kinase family protein LENGTH=1141
		Traes_5DL_F243512BC.1_3UTR	1	146-166	UniRef90_C7J4B8	protein n=1 Tax=Oryza sativa subsp. japonica RepID=C7J4B8_ORYSJ
		Traes_2BL_C963272C8.1_3UTR	2.5	1477-1497	AT1G73370.1	sucrose synthase 6 LENGTH=942
		Traes_7DL_DE178FDB4.1_3UTR	2	152-172	AT4G28770.2	Tetraspanin family protein LENGTH=325
		Traes_5DL_A061F2DD6.1_3UTR	0	15-35	sp|Q7ZX21|OTU5A_XENLA	OTU domain-containing protein 5-A
		Traes_3AL_C0D1C4403.1_3UTR	3	154-174	AT2G13560.1	NAD-dependent malic enzyme 1 LENGTH=623
		Traes_3DL_F982BF0FB.1_3UTR	3	154-174	AT2G13560.1	NAD-dependent malic enzyme 1 LENGTH=623
		Traes_4AS_CBEEADECC.1_3UTR	1	155-175	sp|O22212|PRP4L_ARATH	U4/U6 small nuclear ribonucleoprotein PRP4-like protein
		Traes_5DL_B3C8DD9AA.1_5UTR	0	1578-1598	AT5G15330.1	SPX domain gene 4 LENGTH=318
		Traes_6BS_FDDC181D1.1_5UTR	2	1596-1616	sp|P52428|PSA1_ORYSJ	Proteasome subunit alpha type-1
		Traes_2DL_5750F91AA.1_5UTR	1	162-182	sp|Q9Z315|SNUT1_MOUSE	U4/U6.U5 tri-snRNP-associated protein 1
		Traes_2BL_CE6A07E1D.1_3UTR	0.5	1622-1642	UniRef90_UPI00023B1F13	UPI00023B1F13 related cluster n=1 Tax=unknown RepID=UPI00023B1F13
		Traes_7DL_D1A06F4A0.1_3UTR	3	166-186	sp|Q50940|CAH_NEIGO	Carbonic anhydrase
		Traes_7BL_2477F046C.1_3UTR	4	1673-1693	AT5G19540.1	unknown protein; FUNCTIONS IN: molecular_function unknown; INVOLVED IN: biological_process unknown; LOCATED IN: chloroplast; EXPRESSED IN: 22 plant structures; EXPRESSED DURING: 13 growth stages; Has 1807 Blast hits to 1807 proteins in 277 species: Archae - 0; Bacteria - 0; Metazoa - 736; Fungi - 347; Plants - 385; Viruses - 0; Other Eukaryotes - 339 (source: NCBI BLink). LENGTH=462
		Traes_3DL_F3FA5015B.1_5UTR	1	168-188	UniRef90_Q5N7Q6	Receptor-like protein kinase-like n=2 Tax=Oryza sativa subsp. japonica RepID=Q5N7Q6_ORYSJ
		Traes_2DS_198CE54FE.1_3UTR	4	171-191	UniRef90_UPI0002C2E7A8	UPI0002C2E7A8 related cluster n=2 Tax=unknown RepID=UPI0002C2E7A8
		Traes_3B_A22492546.1_3UTR	3.5	172-192	AT1G03210.1	Phenazine biosynthesis PhzC/PhzF protein LENGTH=286
		Traes_5BL_45662533A.1_3UTR	0.5	1723-1743	sp|A2XNL6|SPX4_ORYSI	SPX domain-containing protein 4
		Traes_7BL_002EE3EC3.1_5UTR	1.5	176-196	AT2G45850.1	AT hook motif DNA-binding family protein LENGTH=348
		Traes_2AS_913212C56.1_3UTR	2	1765-1785	sp|C1DJG1|ARGA_AZOVD	Amino-acid acetyltransferase
		Traes_2AS_A87C9864B.1_3UTR	3.5	1770-1790	sp|Q9MA92|FPP3_ARATH	Filament-like plant protein 3
		Traes_2AS_DACE53B24.1_3UTR	0	1800-1820	sp|Q9KKW6|LLDD_VIBCH	L-lactate dehydrogenase [cytochrome]
		Traes_4BS_15660A515.1_3UTR	4	180-200	UniRef90_UPI000234E9D5	UPI000234E9D5 related cluster n=1 Tax=unknown RepID=UPI000234E9D5
		Traes_3AS_993B34F61.1_3UTR	1.5	180-200	UniRef90_UPI0002C34749	UPI0002C34749 related cluster n=1 Tax=unknown RepID=UPI0002C34749
		Traes_3B_291491177.1_3UTR	4	181-201	sp|F4IRQ5|THG1_ARATH	tRNA(His) guanylyltransferase 1
		Traes_4AL_3D6935A98.1_5UTR	0	18-38	sp|Q3UDW8|HGNAT_MOUSE	Heparan-alpha-glucosaminide N-acetyltransferase
		Traes_4DS_808AD9543.1_3UTR	2.5	185-205	UniRef90_UPI000234E9D5	UPI000234E9D5 related cluster n=1 Tax=unknown RepID=UPI000234E9D5
		Traes_2AL_35CB73CB2.1_5UTR	2.5	188-208	AT5G64700.1	nodulin MtN21 /EamA-like transporter family protein LENGTH=359
		Traes_2AL_B1CA83890.1_3UTR	3	190-210	UniRef90_Q7EZX1	protein n=1 Tax=Oryza sativa subsp. japonica RepID=Q7EZX1_ORYSJ
		Traes_2AS_D38A5E045.1_3UTR	2.5	194-214	sp|B0KBN4|GATA_THEP3	Glutamyl-tRNA(Gln) amidotransferase subunit A
		Traes_3DS_561941A6E.1_3UTR	0	195-215	AT4G36380.1	Cytochrome P450 superfamily protein LENGTH=524
		Traes_2DS_9520F146E.1_5UTR	3	199-219	AT2G30210.1	laccase 3 LENGTH=570
		Traes_2AS_45A0E50BF.1_3UTR	2	20-40	AT2G04865.1	Aminotransferase-like, plant mobile domain family protein LENGTH=667
		Traes_6BS_812D3A692.1_3UTR	3	204-224	UniRef90_Q6Z8L0	Mitochondrial transcription termination factor-like n=4 Tax=Oryza RepID=Q6Z8L0_ORYSJ
		Traes_1DS_783351B30.1_3UTR	2.5	208-228	AT2G15020.1	unknown protein; BEST Arabidopsis thaliana protein match is: unknown protein . LENGTH=526
		Traes_5BL_FD504C45C.1_3UTR	4	213-233	sp|Q5ZC82|LOG_ORYSJ	Cytokinin riboside 5'-monophosphate phosphoribohydrolase LOG
		Traes_3DL_426EF6A68.2	2	214-234	AT2G43890.1	Pectin lyase-like superfamily protein LENGTH=392
		Traes_6BS_A7DE5BFD1.1_3UTR	2.5	215-235	AT2G12646.1	PLATZ transcription factor family protein LENGTH=256
		Traes_2BL_316434127.1_3UTR	2.5	218-238	UniRef90_UPI000234ED71	UPI000234ED71 related cluster n=1 Tax=unknown RepID=UPI000234ED71
		Traes_3B_57690B20F.1_3UTR	2	223-243	AT1G23790.1	Plant protein of unknown function (DUF936) LENGTH=518
		Traes_7DS_5A117F2B1.1	4	22-42	AT2G07050.1	cycloartenol synthase 1 LENGTH=759
		Traes_7DS_5A117F2B1.2	4	22-42	AT2G07050.1	cycloartenol synthase 1 LENGTH=759
		Traes_3AL_20404D7E4.1_3UTR	2.5	22-42	AT3G16480.1	mitochondrial processing peptidase alpha subunit LENGTH=499
		Traes_1BL_1659967FA.1_3UTR	2.5	224-244		Unknown protein
		Traes_7DS_EAE3FBECD.1_3UTR	2	225-245	sp|Q5ZJ85|PRPF3_CHICK	U4/U6 small nuclear ribonucleoprotein Prp3
		Traes_3DL_858101A78.1_5UTR	0.5	229-249	sp|Q91WD1|RPC4_MOUSE	DNA-directed RNA polymerase III subunit RPC4
		Traes_2DL_3D4B9145A.1_3UTR	1	231-251	UniRef90_Q7EZX1	protein n=1 Tax=Oryza sativa subsp. japonica RepID=Q7EZX1_ORYSJ
		Traes_7DL_313D3CE50.1_3UTR	1.5	232-252	AT1G12110.1	nitrate transporter 1.1 LENGTH=590
		Traes_5AL_89B142460.1_3UTR	3.5	236-256	sp|Q148M7|TAF13_BOVIN	Transcription initiation factor TFIID subunit 13
		Traes_2BL_F7FB5404B.1_3UTR	2.5	236-256	AT5G49650.1	xylulose kinase-2 LENGTH=558
		Traes_2BL_ED0C079ED.1_3UTR	2	236-256		Unknown protein
		Traes_3AL_B0A5AA3FD.1_3UTR	3	239-259	UniRef90_M7Z1G9	Transcription factor ORG2 n=1 Tax=Triticum urartu RepID=M7Z1G9_TRIUA
		Traes_4BL_6CBFA2771.1_3UTR	3	240-260	AT5G05470.1	eukaryotic translation initiation factor 2 alpha subunit LENGTH=344
		Traes_2AL_229EBA080.1_3UTR	2	240-260	AT1G71695.1	Peroxidase superfamily protein LENGTH=358
		Traes_4AL_A99729A05.1_3UTR	1	240-260	sp|Q9SEU4|SR33_ARATH	Serine/arginine-rich splicing factor 33
		Traes_2DS_B8DFD067E.1_5UTR	2	241-261	UniRef90_UPI0002C35312	UPI0002C35312 related cluster n=1 Tax=unknown RepID=UPI0002C35312
		Traes_4DL_7C8234BD1.1_3UTR	2.5	242-262	sp|Q2NHW0|DAPB_METST	4-hydroxy-tetrahydrodipicolinate reductase
		Traes_3B_24278CD93.1_3UTR	2.5	242-262	AT5G42500.1	Disease resistance-responsive (dirigent-like protein) family protein LENGTH=185
		Traes_6DS_11583F62A.1_3UTR	2	242-262	sp|Q9CQ18|RNH2C_MOUSE	Ribonuclease H2 subunit C
		Traes_4AL_4B7E7B1AA.1_3UTR	3.5	243-263	AT2G01150.1	RING-H2 finger protein 2B LENGTH=147
		Traes_3AL_58489E693.1_5UTR	1	24-43	sp|Q5R7K7|SENP2_PONAB	Sentrin-specific protease 2
		Traes_3B_9376F8CE4.1_3UTR	2.5	24-44	UniRef90_C7IWJ0	protein n=1 Tax=Oryza sativa subsp. japonica RepID=C7IWJ0_ORYSJ
		Traes_7DS_1797D4951.1_3UTR	2.5	245-265	sp|Q09GJ9|CRVP_PHIOL	Cysteine-rich venom protein
		Traes_3AL_A306585EF.1_3UTR	2	251-271	AT3G07990.1	serine carboxypeptidase-like 27 LENGTH=459
		Traes_3DL_8CF059E3E.1_3UTR	3.5	253-273	sp|P74158|SUHB_SYNY3	Inositol-1-monophosphatase
		Traes_3AS_CB2434231.1_5UTR	3.5	25-45	AT5G63000.1	Mitochondrial import inner membrane translocase subunit Tim17/Tim22/Tim23 family protein LENGTH=201
		Traes_2BL_2657EE5E2.1_3UTR	4	255-275	AT1G34750.1	Protein phosphatase 2C family protein LENGTH=282
		Traes_1BS_0F6319D01.1_3UTR	4	258-278	sp|Q8K2M3|SRR1L_MOUSE	SRR1-like protein
		Traes_5AL_800481A96.1_3UTR	4	261-281	sp|Q9SDA8|FBL10_ARATH	F-box/LRR-repeat protein 10
		Traes_2AS_D5A07A9C6.1_3UTR	1	261-281	sp|Q5JEZ2|GYAR_PYRKO	Glyoxylate reductase
		Traes_1AL_43F02DB49.1_3UTR	0.5	263-283	sp|P46975|STT3_CAEEL	Dolichyl-diphosphooligosaccharide--protein glycosyltransferase subunit STT3
		Traes_7AS_F38BE6DA7.1_3UTR	2	263-283	sp|Q54XX1|SRPRB_DICDI	Signal recognition particle receptor subunit beta
		Traes_7DL_EFB19C389.1_3UTR	0	264-284	UniRef90_M7YPW8	60S ribosomal protein L18a-1 n=1 Tax=Triticum urartu RepID=M7YPW8_TRIUA
		Traes_6AS_BE4F761EB1.1_3UTR	3	264-284	sp|Q9XEX2|PRX2B_ARATH	Peroxiredoxin-2B
		Traes_6BL_A5A986E6C.1_5UTR	0	26-46	sp|Q06103|RPN7_YEAST	26S proteasome regulatory subunit RPN7
		Traes_1AL_1A1E3798D.1_3UTR	4	26-46	AT2G46150.1	Late embryogenesis abundant (LEA) hydroxyproline-rich glycoprotein family LENGTH=221
		Traes_4BL_65EF527FF.1_3UTR	2	26-46	AT5G42440.1	Protein kinase superfamily protein LENGTH=359
		Traes_1AL_EAFB01544.1_3UTR	2	266-286	sp|Q338B9|GCN5_ORYSJ	Histone acetyltransferase GCN5
		Traes_7AS_7E99B3482.1_3UTR	1	266-286	UniRef90_M7ZDM1	Pathogenesis-related protein PRMS n=1 Tax=Triticum urartu RepID=M7ZDM1_TRIUA
		Traes_7DS_CAB1BF6AC.1_3UTR	1	268-288	UniRef90_B4G1R2	Groundhog protein 7 n=3 Tax=Zea mays RepID=B4G1R2_MAIZE
		Traes_1BS_D81E948D7.1_3UTR	1	269-289	sp|Q338B9|GCN5_ORYSJ	Histone acetyltransferase GCN5
		Traes_1AL_FA4A9FA74.1_3UTR	3	269-289	UniRef90_B9T609	RNA binding protein, putative n=1 Tax=Ricinus communis RepID=B9T609_RICCO
		Traes_4BL_BCC3FB7E7.1_5UTR	1.5	269-289	UniRef90_UPI0002B44B0F	UPI0002B44B0F related cluster n=1 Tax=unknown RepID=UPI0002B44B0F
		Traes_4BL_AB3EBF1FD.1_3UTR	2.5	272-292	AT5G38170.1	Bifunctional inhibitor/lipid-transfer protein/seed storage 2S albumin superfamily protein LENGTH=103
		Traes_2BS_A87D49831.1_3UTR	2.5	274-294	sp|P53170|PKP2_YEAST	Pyruvate dehydrogenase kinase 2, mitochondrial
		Traes_6AL_9F1580D39.1_3UTR	2	27-47	AT3G53130.1	Cytochrome P450 superfamily protein LENGTH=539
		Traes_3B_03BE0E869.1_3UTR	1	276-296	AT4G05460.1	RNI-like superfamily protein LENGTH=302
		Traes_3AL_04CD57FC2.1_3UTR	1.5	277-297	sp|A2WXD3|MRS2E_ORYSI	Magnesium transporter MRS2-E
		Traes_4BS_F83CB32DD.1_3UTR	3	284-304	AT1G48000.1	myb domain protein 112 LENGTH=243
		Traes_5AS_68FB50ED1.1_3UTR	2	28-48	sp|O43078|ALF1_SCHPO	ATPase-like fidgetin
		Traes_5BS_7FF02D8B3.1_3UTR	2.5	28-48	sp|O43078|ALF1_SCHPO	ATPase-like fidgetin
		Traes_1BL_709B74768.1_5UTR	1	28-48	sp|Q6MAS9|GLGA_PARUW	Glycogen synthase
		Traes_1BL_E2E2ED3FE.1_3UTR	3	290-310	AT5G23590.1	DNAJ heat shock N-terminal domain-containing protein LENGTH=296
		Traes_2DL_7511EDD3D.1_3UTR	1	294-314	AT4G21585.1	endonuclease 4 LENGTH=299
		Traes_6AS_7F461605A.1_3UTR	3	294-314	sp|P56164|MPA51_PHAAQ	Major pollen allergen Pha a 5.1
		Traes_2BL_551524B9B.1_5UTR	1.5	29-49	AT1G79460.1	Terpenoid cyclases/Protein prenyltransferases superfamily protein LENGTH=785
		Traes_4DL_1D4A338DE.1_3UTR	2.5	295-315	sp|A6TF98|ARNA_KLEP7	Bifunctional polymyxin resistance protein ArnA
		Traes_6DS_1B409CE95.1_3UTR	1.5	300-320	AT1G05570.1	callose synthase 1 LENGTH=1950
		Traes_3AL_20BAF937E.1_3UTR	2.5	300-320	UniRef90_B1G547	NAD-dependent epimerase/dehydratase n=2 Tax=Burkholderia RepID=B1G547_9BURK
		Traes_5AS_244562A2A.1_5UTR	3	300-320	sp|Q93XX5|Y5713_ARATH	PI-PLC X domain-containing protein
		Traes_4BL_65AB61144.1_3UTR	1	302-322	sp|Q7N3Q7|ARNA_PHOLL	Bifunctional polymyxin resistance protein ArnA
		Traes_2BL_BEF7320DE.1_3UTR	4	303-323	sp|Q6CIV2|DBP2_KLULA	ATP-dependent RNA helicase DBP2
		Traes_6AS_912DA59AA.1_3UTR	2.5	309-329	AT3G50520.1	Phosphoglycerate mutase family protein LENGTH=230
		Traes_1DL_41E7D2C4E.1_3UTR	2	310-330	AT3G18280.1	Bifunctional inhibitor/lipid-transfer protein/seed storage 2S albumin superfamily protein LENGTH=96
		Traes_7DL_D2EB7B8DF.1_3UTR	1	310-330	AT1G53820.1	RING/U-box superfamily protein LENGTH=310
		Traes_2AL_AC3FC0869.1_3UTR	4	314-334	sp|Q6CIV2|DBP2_KLULA	ATP-dependent RNA helicase DBP2
		Traes_7BL_B78FAD060.1_5UTR	3	31-51	AT3G62760.1	Glutathione S-transferase family protein LENGTH=219
		Traes_1BS_A91580A151.1_3UTR	2	316-336	AT5G59700.1	Protein kinase superfamily protein LENGTH=829
		Traes_7DL_85A6FC0F2.1_3UTR	2	318-338	AT3G15840.1	post-illumination chlorophyll fluorescence increase LENGTH=268
		Traes_4BL_CF3E56FCD.1_3UTR	0	318-338	AT3G01015.1	TPX2 (targeting protein for Xklp2) protein family LENGTH=488
		Traes_2DL_7D7B1B55D.1_3UTR	0.5	319-339	AT5G11380.1	1-deoxy-D-xylulose 5-phosphate synthase 3 LENGTH=700
		Traes_6BL_634758C90.1_3UTR	1	321-341	AT4G02050.1	sugar transporter protein 7 LENGTH=513
		Traes_2BL_A59C00F48.1_3UTR	2	325-345	AT1G47420.1	succinate dehydrogenase 5 LENGTH=257
		Traes_5DS_A195DC99C.1_3UTR	2	326-346	AT3G27440.1	uridine kinase-like 5 LENGTH=465
		Traes_1AL_88C4E33E6.1_5UTR	1	329-349	AT3G02130.1	receptor-like protein kinase 2 LENGTH=1151
		Traes_5BS_7C0EA9D4A.1_3UTR	2	329-349	AT3G54190.1	Transducin/WD40 repeat-like superfamily protein LENGTH=467
		Traes_6DL_585DD5701.1_3UTR	3	349-369	UniRef90_Q6Z890	GCN5-related N-acetyltransferase-like n=4 Tax=Oryza RepID=Q6Z890_ORYSJ
		Traes_6DS_6190B0566.1_3UTR	2	359-379	sp|O34641|YTRB_BACSU	ABC transporter ATP-binding protein YtrB
		Traes_7AL_E92ABFC84.1_3UTR	3	360-380	AT3G13000.2	Protein of unknown function, DUF547 LENGTH=582
		Traes_5AL_3976F401A.1_3UTR	3	361-381	AT2G46760.1	D-arabinono-1,4-lactone oxidase family protein LENGTH=603
		Traes_5BL_769E8EB68.1_3UTR	2	362-382	UniRef90_J0AZY5	Alpha/beta hydrolase fold protein n=2 Tax=Alcaligenes RepID=J0AZY5_ALCFA
		Traes_6DS_B976AFD8E.1_3UTR	3.5	367-387	UniRef90_Q6YXX9	protein n=4 Tax=Oryza RepID=Q6YXX9_ORYSJ
		Traes_7AL_2C31E1078.1_3UTR	4	369-389	AT1G58807.1	Disease resistance protein (CC-NBS-LRR class) family LENGTH=1017
		Traes_1BL_59629F72F.1_3UTR	0	371-391	sp|Q9C7A8|PSF2_ARATH	DNA replication complex GINS protein PSF2
		Traes_1BS_D62813EDF.1_3UTR	3.5	373-393		Unknown protein
		Traes_2BL_C7C0901D4.1_3UTR	4	375-395	sp|Q6K833|MCES2_ORYSJ	mRNA cap guanine-N7 methyltransferase 2
		Traes_3B_ED83F8D8D.1_3UTR	3	376-396	sp|Q4QQU5|YIPF6_RAT	Protein YIPF6
		Traes_5DL_A6EECBC04.1	2.5	376-396		Unknown protein
		Traes_3DS_5A21E47BA.1_3UTR	0	377-397	sp|Q9HC62|SENP2_HUMAN	Sentrin-specific protease 2
		Traes_4AS_049576319.1_3UTR	0	384-404	AT4G14145.1	unknown protein; FUNCTIONS IN: molecular_function unknown; INVOLVED IN: biological_process unknown; LOCATED IN: chloroplast; Has 30201 Blast hits to 17322 proteins in 780 species: Archae - 12; Bacteria - 1396; Metazoa - 17338; Fungi - 3422; Plants - 5037; Viruses - 0; Other Eukaryotes - 2996 (source: NCBI BLink). LENGTH=134
		Traes_6DL_38B41C198.1_3UTR	3	385-405	sp|Q6P9U4|SLMO2_RAT	Protein slowmo homolog 2
		Traes_4DL_C615C8567.1_3UTR	2.5	385-405	AT4G14145.1	unknown protein; FUNCTIONS IN: molecular_function unknown; INVOLVED IN: biological_process unknown; LOCATED IN: chloroplast; Has 30201 Blast hits to 17322 proteins in 780 species: Archae - 12; Bacteria - 1396; Metazoa - 17338; Fungi - 3422; Plants - 5037; Viruses - 0; Other Eukaryotes - 2996 (source: NCBI BLink). LENGTH=134
		Traes_2AS_537B3DF63.1_3UTR	1	386-406	AT1G80400.1	RING/U-box superfamily protein LENGTH=407
		Traes_6BS_3898FE3CB.1_3UTR	3	390-410	sp|Q9T048|DRL27_ARATH	Disease resistance protein
		Traes_5DL_432CC0CB0.1_3UTR	4	391-411	sp|P38974|ETFA_PARDE	Electron transfer flavoprotein subunit alpha
		Traes_4AS_6C23CE2D6.1_5UTR	2.5	392-412	sp|Q10LJ0|NCBP1_ORYSJ	Nuclear cap-binding protein subunit 1
		Traes_6AL_F27168073.1_5UTR	3	392-412	AT1G24267.2	Protein of unknown function (DUF1664) LENGTH=344
		Traes_2DS_CDD18305B.1_5UTR	2.5	397-417		Unknown protein
		Traes_1DL_84C15D335.1_3UTR	4	403-423	sp|P04782|CB24_PETSP	Chlorophyll a-b binding protein 25, chloroplastic
		Traes_1AL_6E5BA9C6F.1_3UTR	4	403-423	sp|P12333|CB2A_SPIOL	Chlorophyll a-b binding protein, chloroplastic
		Traes_5DL_382806161.1_5UTR	3	404-424	sp|Q7Y0V7|ROC6_ORYSJ	Homeobox-leucine zipper protein ROC6
		Traes_5DL_DFE47E78E.1_3UTR	0.5	405-425	AT4G23000.1	Calcineurin-like metallo-phosphoesterase superfamily protein LENGTH=1015
		Traes_5AS_E1F692526.2	2	40-61	sp|P97496|SMRC1_MOUSE	SWI/SNF complex subunit SMARCC1
		Traes_7AL_0709A3CC91.1_3UTR	2	407-427	sp|Q9CZT4|RPC5_MOUSE	DNA-directed RNA polymerase III subunit RPC5
		Traes_7BS_E02DEC947.1_5UTR	4	41-61	sp|P93194|RPK1_IPONI	Receptor-like protein kinase
		Traes_5BL_2CBFD9D6A.1_5UTR	3	421-441	UniRef90_G7L1V8	Aldo/keto-reductase family protein n=9 Tax=Medicago RepID=G7L1V8_MEDTR
		Traes_1DL_F77EAE8EA.1_5UTR	4	423-443	AT5G46800.1	Mitochondrial substrate carrier family protein LENGTH=300
		Traes_6BS_CBD931158.1_3UTR	2	42-62	AT1G21150.1	Mitochondrial transcription termination factor family protein LENGTH=390
		Traes_6AL_3FB51E7F6.1_3UTR	0.5	445-465	sp|A1S4X6|CLPX_SHEAM	ATP-dependent Clp protease ATP-binding subunit ClpX
		Traes_2AS_CBB2430AD.1_3UTR	3	450-470	sp|O81973|C93A3_SOYBN	Cytochrome P450 93A3
		Traes_3B_D45066090.1_3UTR	2.5	451-471	AT3G15353.1	metallothionein 3 LENGTH=69
		Traes_3AL_3E4E162EE.1_3UTR	1.5	454-474	AT5G20470.1	myosin, putative LENGTH=556
		Traes_6DL_F2CADEFF6.1_3UTR	0	457-477	AT4G09120.1	RING/U-box superfamily protein LENGTH=345
		Traes_3B_A0508D46F.1_3UTR	0.5	462-482	sp|P43309|PPO_MALDO	Polyphenol oxidase, chloroplastic
		Traes_1DL_05B4AB2E3.1_5UTR	0.5	463-483	AT3G62860.1	alpha/beta-Hydrolases superfamily protein LENGTH=348
		Traes_6DL_29D1C52F2.1_3UTR	3.5	466-486	UniRef90_Q6K714	protein n=3 Tax=Oryza RepID=Q6K714_ORYSJ
		Traes_7BL_0665E8707.6	1	46-66	sp|Q9T048|DRL27_ARATH	Disease resistance protein
		Traes_7BS_941D0F9E7.1_5UTR	1.5	46-66	sp|Q96P70|IPO9_HUMAN	Importin-9
		Traes_4BS_AAE1439D4.1_5UTR	4	468-488	sp|Q9FRG8|GRF9_ORYSJ	Growth-regulating factor 9
		Traes_1DL_F9213AB33.1_5UTR	0.5	473-493	sp|P43509|CPR5_CAEEL	Cathepsin B-like cysteine proteinase 5
		Traes_1DL_B38462A5D.1_3UTR	3	480-500	UniRef90_G7L460	Ripening-related protein n=1 Tax=Medicago truncatula RepID=G7L460_MEDTR
		Traes_5DL_6E81BE289.1_3UTR	4	489-509	AT5G11250.1	Disease resistance protein (TIR-NBS-LRR class) LENGTH=1189
		Traes_2AL_14B1B159F.1_3UTR	3.5	495-516	AT4G36730.1	G-box binding factor 1 LENGTH=315
		Traes_7AL_0A5823569.5	4	49-69	sp|Q3SZ01|SH3Y1_BOVIN	SH3 domain-containing YSC84-like protein 1
		Traes_4BS_B10C50512.1_3UTR	1	503-523	UniRef90_UPI00015CA02B	UPI00015CA02B related cluster n=1 Tax=unknown RepID=UPI00015CA02B
		Traes_5DL_8FBC01EB0.1_5UTR	4	505-525	UniRef90_UPI000234DEB4	UPI000234DEB4 related cluster n=1 Tax=unknown RepID=UPI000234DEB4
		Traes_6DL_36006E6FD.1_3UTR	1	510-530	sp|Q54YW1|ELMOA_DICDI	ELMO domain-containing protein A
		Traes_2DS_070B0664F.1_5UTR	3	519-539	AT1G79630.1	Protein phosphatase 2C family protein LENGTH=504
		Traes_2BL_41F1A5E5F.1_3UTR	3	532-552	AT1G33260.1	Protein kinase superfamily protein LENGTH=349
		Traes_7DS_16B6D3A80.1_3UTR	3	536-556	sp|O23337|PP311_ARATH	Pentatricopeptide repeat-containing protein
		Traes_3B_63D51F3D9.1_5UTR	2	53-72	UniRef90_UPI00032A5295	UPI00032A5295 related cluster n=1 Tax=unknown RepID=UPI00032A5295
		Traes_1AL_6B108514B.1	4	538-558	sp|A2Z9Q7|MAD56_ORYSI	MADS-box transcription factor 56
		Traes_7DL_C1366F921.1_3UTR	1	544-564	AT1G73710.1	Pentatricopeptide repeat (PPR) superfamily protein LENGTH=991
		Traes_4AL_1C6E2A6BF.1_3UTR	0.5	550-570	sp|Q9C7S7|ERO1_ARATH	Endoplasmic oxidoreductin-1
		Traes_3B_942882A64.1_3UTR	3	552-572	UniRef90_Q8S5H8	Expressed protein n=3 Tax=Oryza RepID=Q8S5H8_ORYSJ
		Traes_3DS_02E8498D5.1_3UTR	4	564-584	AT2G36780.1	UDP-Glycosyltransferase superfamily protein LENGTH=496
		Traes_3B_020270AA1.1_5UTR	1	57-77	sp|Q93ZS9|C3H47_ARATH	Zinc finger CCCH domain-containing protein 47
		Traes_3B_DE1D14339.1_3UTR	1.5	606-626	AT3G26830.1	Cytochrome P450 superfamily protein LENGTH=490
		Traes_6AL_8394C0D62.1_5UTR	1	61-81	AT1G13690.1	ATPase E1 LENGTH=177
		Traes_2DL_609861A97.1_3UTR	2.5	61-81	AT5G07050.1	nodulin MtN21 /EamA-like transporter family protein LENGTH=402
		Traes_4DL_5F8CEB299.1_3UTR	3	623-643	AT5G64570.1	beta-D-xylosidase 4 LENGTH=784
		Traes_3B_637E6E81C.1_3UTR	3	624-644	sp|Q5B0J9|DBP2_EMENI	ATP-dependent RNA helicase dbp2
		Traes_2DL_A270533A81.1_3UTR	1	63-82	AT4G39610.1	Protein of unknown function, DUF617 LENGTH=264
		Traes_1BS_2F6DD776E.1_3UTR	3	644-664	sp|Q5U508|TBCE_XENLA	Tubulin-specific chaperone E
		Traes_4BL_A2081ED30.1_3UTR	2	64-84	sp|Q8TEX9|IPO4_HUMAN	Importin-4
		Traes_7DL_88C5DE3C4.1_3UTR	2.5	648-668	AT3G13020.1	hAT transposon superfamily protein LENGTH=605
		Traes_5BL_AA72FE5C0.1_5UTR	3	649-669	sp|A5PKL1|OXR1_BOVIN	Oxidation resistance protein 1
		Traes_2AL_79AD48080.1_5UTR	2.5	65-85	sp|Q3UDW8|HGNAT_MOUSE	Heparan-alpha-glucosaminide N-acetyltransferase
		Traes_1DL_547D8DAC2.1_3UTR	3.5	65-85	sp|P11168|GTR2_HUMAN	Solute carrier family 2, facilitated glucose transporter member 2
		Traes_1DS_0CFC1995D.1_3UTR	3.5	66-86	AT5G06950.1	bZIP transcription factor family protein LENGTH=330
		Traes_1DL_CC4D484BB.1_5UTR	4	66-86	AT3G62920.1	unknown protein; Has 25 Blast hits to 25 proteins in 11 species: Archae - 0; Bacteria - 0; Metazoa - 0; Fungi - 0; Plants - 25; Viruses - 0; Other Eukaryotes - 0 (source: NCBI BLink). LENGTH=80
		Traes_2DL_10E3118B4.1_3UTR	4	67-87	AT1G61810.3	beta-glucosidase 45 LENGTH=543
		Traes_2BS_EA4D55C79.1_3UTR	3	67-87	AT5G24860.1	flowering promoting factor 1 LENGTH=110
		Traes_2DS_1833BCFE3.1_3UTR	3.5	67-87	AT5G24860.1	flowering promoting factor 1 LENGTH=110
		Traes_4BS_105DAA77B.1_5UTR	2.5	67-87	AT4G01950.1	glycerol-3-phosphate acyltransferase 3 LENGTH=520
		Traes_1DS_D08902BD6.1_3UTR	2	682-702	AT4G00340.1	receptor-like protein kinase 4 LENGTH=818
		Traes_4DS_7610E7772.3	4	688-708	sp|Q5RC80|RBM39_PONAB	RNA-binding protein 39
		Traes_1DL_DC61DA172.1_3UTR	3.5	696-716	AT1G19630.1	cytochrome P450, family 722, subfamily A, polypeptide 1 LENGTH=476
		Traes_5BL_E98712639.1_3UTR	2	721-741	AT5G01020.1	Protein kinase superfamily protein LENGTH=410
		Traes_1DL_47D137A08.1_5UTR	4	725-745	AT2G41210.1	phosphatidylinositol- 4-phosphate 5-kinase 5 LENGTH=772
		Traes_4BL_5AF7ACF03.1_3UTR	2.5	74-94	UniRef90_Q1G168	MADS-box transcription factor TaAGL41 n=2 Tax=Triticum aestivum RepID=Q1G168_WHEAT
		Traes_3AL_C9A8E6ED4.1_3UTR	1.5	753-773		Unknown protein
		Traes_4BS_959C97F4F.1_3UTR	3	775-795	AT1G74450.1	Protein of unknown function (DUF793) LENGTH=397
		Traes_5BL_74700DB311.1_5UTR	1	77-97	UniRef90_Q8H8N5	Methyltransferase, putative, TIGR00027 family protein, expressed n=3 Tax=Oryza RepID=Q8H8N5_ORYSJ
		Traes_6BL_887005D55.2	2	79-99	sp|P30725|DNAJ_CLOAB	Chaperone protein DnaJ
		Traes_5DS_BDE53BB5F.1_3UTR	1.5	80-100	AT1G78160.1	pumilio 7 LENGTH=650
		Traes_3AL_EAADE1825.1_5UTR	3.5	80-100	sp|Q9STZ2|SELT_ARATH	SelT-like protein
		Traes_7DS_619769289.1_3UTR	0	803-823	sp|Q6S001|KIF11_DICDI	Kinesin-related protein 11
		Traes_2DS_9BCFF2B80.1_3UTR	0	81-101	AT2G45400.1	NAD(P)-binding Rossmann-fold superfamily protein LENGTH=364
		Traes_2BS_879851C74.1_3UTR	4	82-102	AT2G38760.1	annexin 3 LENGTH=321
		Traes_2BS_48B2AB466.1_3UTR	1.5	82-102	UniRef90_UPI000234DEB4	UPI000234DEB4 related cluster n=1 Tax=unknown RepID=UPI000234DEB4
		Traes_5AL_2C26B1FFC.1_5UTR	2	851-871	UniRef90_C7J8X4	protein n=1 Tax=Oryza sativa subsp. japonica RepID=C7J8X4_ORYSJ
		Traes_5BL_39FF2F90F.1_3UTR	0	856-876	AT5G24580.1	Heavy metal transport/detoxification superfamily protein LENGTH=319
		Traes_1AS_59404C639.1_5UTR	0.5	857-877	sp|A2Y0Q2|ALFL1_ORYSI	PHD finger protein ALFIN-LIKE 1
		Traes_2BL_9685774DE.1_3UTR	2	86-106	AT5G07900.1	Mitochondrial transcription termination factor family protein LENGTH=405
		Traes_1AS_801D9F0BC.1_3UTR	2.5	87-107	sp|Q7XA78|D27_ARATH	Beta-carotene isomerase D27, chloroplastic
		Traes_7DL_A4270172B.4	2	883-903	sp|Q9T048|DRL27_ARATH	Disease resistance protein
		Traes_6DS_ED2783EA5.1_3UTR	3.5	90-110	UniRef90_C7IYG9	protein n=1 Tax=Oryza sativa subsp. japonica RepID=C7IYG9_ORYSJ
		Traes_4DS_220628F6B.1_3UTR	4	93-113	UniRef90_Q6AVT4	Expressed protein n=3 Tax=Oryza RepID=Q6AVT4_ORYSJ
		Traes_4DS_1EBE1B4E4.1_5UTR	0	932-952	AT1G30240.2	unknown protein; Has 169 Blast hits to 168 proteins in 75 species: Archae - 0; Bacteria - 0; Metazoa - 49; Fungi - 68; Plants - 46; Viruses - 0; Other Eukaryotes - 6 (source: NCBI BLink). LENGTH=827
		Traes_5AS_A977349961.1_3UTR	2	94-114	sp|Q3EC97|FBL14_ARATH	F-box/LRR-repeat protein 14
		Traes_3B_46B4EC00E.1_3UTR	3.5	98-118	AT5G04330.1	Cytochrome P450 superfamily protein LENGTH=512
		Traes_7AL_96383AEEC.1_3UTR	2	991-1011	AT1G33800.1	Protein of unknown function (DUF579) LENGTH=297
		Traes_2DS_C8CC2F963.1_3UTR	0	99-119	sp|Q7XJ98|KATAM_ARATH	Xyloglucan galactosyltransferase KATAMARI1
tae-miR1120f	CCUCCGUCCCAUAAUGUAAGA	Traes_5BL_8FFD203BD.1_5UTR	1	10-30	AT4G05320.2	polyubiquitin 10 LENGTH=457
		Traes_7BS_941D0F9E7.1_5UTR	0	100-120	sp|Q96P70|IPO9_HUMAN	Importin-9
		Traes_2AS_607E72B1A.1_3UTR	1.5	104-124	AT1G06620.1	2-oxoglutarate (2OG) and Fe(II)-dependent oxygenase superfamily protein LENGTH=365
		Traes_2DS_7B7201B62.1_3UTR	0.5	104-124	AT1G06620.1	2-oxoglutarate (2OG) and Fe(II)-dependent oxygenase superfamily protein LENGTH=365
		Traes_5AS_E1F692526.2	0.5	104-124	sp|P97496|SMRC1_MOUSE	SWI/SNF complex subunit SMARCC1
		Traes_7BS_9B69EEDDB.1_3UTR	0.5	1049-1069	UniRef90_B7KCU4	WD-40 repeat protein n=1 Tax=Cyanothece sp. (strain PCC 7424) RepID=B7KCU4_CYAP7
		Traes_7AL_96383AEEC.1_3UTR	3.5	1067-1087	AT1G33800.1	Protein of unknown function (DUF579) LENGTH=297
		Traes_4DL_73FAC8F36.1_3UTR	3	107-127	UniRef90_M8CF97	Cytokinin-O-glucosyltransferase 1 n=1 Tax=Aegilops tauschii RepID=M8CF97_AEGTA
		Traes_2DS_71C3E4D49.1_5UTR	2	1073-1093	AT2G27030.3	calmodulin 5 LENGTH=181
		Traes_6BL_010359A81.1_3UTR	3.5	108-128	AT3G23560.1	MATE efflux family protein LENGTH=477
		Traes_2DS_9BCFF2B80.1_3UTR	0.5	108-128	AT2G45400.1	NAD(P)-binding Rossmann-fold superfamily protein LENGTH=364
		Traes_2AS_DACE53B24.1_3UTR	0.5	1083-1103	sp|Q9KKW6|LLDD_VIBCH	L-lactate dehydrogenase [cytochrome]
		Traes_2BS_A0F8B14F5.1_5UTR	3.5	1140-1161	AT3G17820.1	glutamine synthetase 1.3 LENGTH=354
		Traes_3B_AF6E6158A.1_3UTR	2.5	119-139	AT1G66345.1	Pentatricopeptide repeat (PPR) superfamily protein LENGTH=544
		Traes_2AS_972F2CECA.7	0	1213-1233	sp|Q8L5Y6|CAND1_ARATH	Cullin-associated NEDD8-dissociated protein 1
		Traes_3DL_71B7E80D2.1_5UTR	1.5	12-32	AT4G26080.1	Protein phosphatase 2C family protein LENGTH=434
		Traes_2AS_B365561A9.1_3UTR	2.5	125-145	UniRef90_Q0J9N8	protein n=2 Tax=Oryza sativa RepID=Q0J9N8_ORYSJ
		Traes_4BL_B8AFF0CE3.1_3UTR	2	128-148	AT5G15240.1	Transmembrane amino acid transporter family protein LENGTH=423
		Traes_6AS_F3191CE3B.1_3UTR	0.5	129-149	UniRef90_I1HYF6	Peptidyl-prolyl cis-trans isomerase n=1 Tax=Brachypodium distachyon RepID=I1HYF6_BRADI
		Traes_3B_93DF90DD8.1_5UTR	4	1309-1329	sp|P54086|TATC_SYNY3	Sec-independent protein translocase protein TatC
		Traes_5BL_74700DB311.1_5UTR	2.5	131-151	UniRef90_Q8H8N5	Methyltransferase, putative, TIGR00027 family protein, expressed n=3 Tax=Oryza RepID=Q8H8N5_ORYSJ
		Traes_1DL_CC4D484BB.1_5UTR	0.5	132-152	AT3G62920.1	unknown protein; Has 25 Blast hits to 25 proteins in 11 species: Archae - 0; Bacteria - 0; Metazoa - 0; Fungi - 0; Plants - 25; Viruses - 0; Other Eukaryotes - 0 (source: NCBI BLink). LENGTH=80
		Traes_7BL_8A0171EF6.1_5UTR	0.5	1331-1351	UniRef90_K4DE40	Cytochrome c oxidase subunit 2 n=1 Tax=Solanum lycopersicum RepID=K4DE40_SOLLC
		Traes_7AL_FFC5B8676.1_3UTR	1.5	1364-1384	AT4G20860.1	FAD-binding Berberine family protein LENGTH=530
		Traes_7DS_BE27347B1.1_3UTR	4	138-158	UniRef90_UPI000234EF9F	UPI000234EF9F related cluster n=1 Tax=unknown RepID=UPI000234EF9F
		Traes_6BL_9E43B8FCD.1_3UTR	2.5	139-159	sp|Q94KJ7|VPS33_ARATH	Vacuolar protein sorting-associated protein 33 homolog
		Traes_7AL_EAA637F04.1_5UTR	0.5	140-160	AT3G23510.1	Cyclopropane-fatty-acyl-phospholipid synthase LENGTH=867
		Traes_3B_6551709E1.20	2.5	14-34	UniRef90_I1PPM0	Serine/threonine-protein kinase n=5 Tax=Oryza RepID=I1PPM0_ORYGL
		Traes_5AL_1C1842EF9.1_5UTR	3.5	147-167	AT3G21240.1	4-coumarate:CoA ligase 2 LENGTH=556
		Traes_2DS_D014BDCA2.1_3UTR	2.5	148-168	AT2G21610.1	pectinesterase 11 LENGTH=352
		Traes_7DL_73928596C.1_3UTR	0.5	149-169	sp|P48347|14310_ARATH	14-3-3-like protein GF14 epsilon
		Traes_1DL_AD5D017B6.3	2	149-169	AT5G53060.1	RNA-binding KH domain-containing protein LENGTH=652
		Traes_2BS_A0F8B14F5.16	3.5	150-171	AT3G17820.1	glutamine synthetase 1.3 LENGTH=354
		Traes_4AL_A10C27077.1_3UTR	0	157-177	AT4G35420.1	dihydroflavonol 4-reductase-like1 LENGTH=326
		Traes_5AS_A977349961.1_3UTR	2.5	157-177	sp|Q3EC97|FBL14_ARATH	F-box/LRR-repeat protein 14
		Traes_3B_D3F75F9E9.1_3UTR	3.5	159-179	sp|Q55E13|ZPR1_DICDI	Zinc finger protein ZPR1 homolog
		Traes_7DS_CA6B7FD1A.1_3UTR	4	160-180	sp|Q9FXJ2|GDL7_ARATH	GDSL esterase/lipase
		Traes_7AS_E43D64A80.1_3UTR	1	162-182	sp|Q9T048|DRL27_ARATH	Disease resistance protein
		Traes_6BS_FDDC181D1.1_5UTR	1	1634-1654	sp|P52428|PSA1_ORYSJ	Proteasome subunit alpha type-1
		Traes_5DL_B3C8DD9AA.1_5UTR	2.5	1641-1661	AT5G15330.1	SPX domain gene 4 LENGTH=318
		Traes_6DL_A72132FC8.1_3UTR	3	1646-1665	AT5G23210.1	serine carboxypeptidase-like 34 LENGTH=499
		Traes_6BS_FDDC181D1.1_5UTR	0	1666-1686	sp|P52428|PSA1_ORYSJ	Proteasome subunit alpha type-1
		Traes_1BL_7C8FD5930.1_3UTR	1	167-187	sp|Q9LXA5|LRK91_ARATH	L-type lectin-domain containing receptor kinase IX.1
		Traes_5DL_DDCD2701D.1_3UTR	2.5	1699-1719	sp|Q9STM6|GDL57_ARATH	GDSL esterase/lipase
		Traes_3B_7EA9CFACC.1_3UTR	2	170-190	AT1G65950.1	Protein kinase superfamily protein LENGTH=551
		Traes_2DS_C8CC2F963.1_3UTR	2.5	170-190	sp|Q7XJ98|KATAM_ARATH	Xyloglucan galactosyltransferase KATAMARI1
		Traes_5BS_06FF08B85.4	2.5	1730-1751	sp|Q5R8W1|KLDC4_PONAB	Kelch domain-containing protein 4
		Traes_3B_6551709E1.21	2.5	17-37	UniRef90_I1PPM0	Serine/threonine-protein kinase n=5 Tax=Oryza RepID=I1PPM0_ORYGL
		Traes_3AL_88DD697D6.1_3UTR	3	174-194	AT5G58560.1	Phosphatidate cytidylyltransferase family protein LENGTH=307
		Traes_4DS_990D31BB1.1_5UTR	2.5	176-196	UniRef90_Q7XE06	HAT family dimerisation domain containing protein n=2 Tax=Oryza sativa subsp. japonica RepID=Q7XE06_ORYSJ
		Traes_4BS_1BAD49C4E.1_3UTR	2	176-196	sp|Q2R0Q1|U2A2A_ORYSJ	Splicing factor U2af large subunit A
		Traes_5BL_E0E94A9A9.1_5UTR	4	177-196	sp|P10708|CB12_SOLLC	Chlorophyll a-b binding protein 7, chloroplastic
		Traes_6AS_A4F79095B.1_3UTR	2	178-198	AT2G34750.1	RNA polymerase I specific transcription initiation factor RRN3 protein LENGTH=613
		Traes_5BL_45662533A.1_3UTR	2.5	1786-1806	sp|A2XNL6|SPX4_ORYSI	SPX domain-containing protein 4
		Traes_2AS_DACE53B24.1_3UTR	1.5	1841-1861	sp|Q9KKW6|LLDD_VIBCH	L-lactate dehydrogenase [cytochrome]
		Traes_3AL_C0B6CE358.1_3UTR	2.5	189-209	AT4G03630.1	RNI-like superfamily protein LENGTH=220
		Traes_5BL_014EC616D.1_3UTR	2.5	199-219	sp|A5DQS0|DED1_PICGU	ATP-dependent RNA helicase DED1
		Traes_2BS_97934559D.1_5UTR	3.5	201-221	AT2G37710.1	receptor lectin kinase LENGTH=675
		Traes_2BS_0E4C76A6B.1_3UTR	3	205-225	sp|Q99MM4|TRAD1_RAT	TRAF-type zinc finger domain-containing protein 1
		Traes_7BL_002EE3EC3.1_5UTR	0.5	211-231	AT2G45850.1	AT hook motif DNA-binding family protein LENGTH=348
		Traes_6AS_1537629B3.1_3UTR	3	213-233	sp|Q6K6S5|HSFA5_ORYSJ	Heat stress transcription factor A-5
		Traes_3B_291491177.1_3UTR	3.5	216-236	sp|F4IRQ5|THG1_ARATH	tRNA(His) guanylyltransferase 1
		Traes_7DL_68CB1808C.1_3UTR	0.5	220-240	AT5G59700.1	Protein kinase superfamily protein LENGTH=829
		Traes_3B_1A097EFD9.1_3UTR	2	221-241	AT1G14140.1	Mitochondrial substrate carrier family protein LENGTH=305
		Traes_6BL_45831D6F8.1_5UTR	0.5	22-42	AT1G67170.1	unknown protein; BEST Arabidopsis thaliana protein match is: unknown protein . LENGTH=359
		Traes_2DL_7679795E3.1_3UTR	0.5	2271-2291	AT2G43410.2	RNA binding LENGTH=901
		Traes_1DL_EE867865C.1_3UTR	3	227-247	sp|Q803F5|APMAP_DANRE	Adipocyte plasma membrane-associated protein
		Traes_5DL_B61180714.1_3UTR	2	231-251	sp|Q1LXS2|PSMG2_DANRE	Proteasome assembly chaperone 2
		Traes_5DS_07A2D59F5.1_3UTR	3.5	23-43	AT5G27390.1	Mog1/PsbP/DUF1795-like photosystem II reaction center PsbP family protein LENGTH=241
		Traes_6AS_CF374995B.1_5UTR	1.5	235-255	sp|P12955|PEPD_HUMAN	Xaa-Pro dipeptidase
		Traes_4AL_BC704AB76.1_3UTR	3	236-256	AT1G73940.1	unknown protein; BEST Arabidopsis thaliana protein match is: unknown protein . LENGTH=151
		Traes_5BL_FD504C45C.1_3UTR	0	237-257	sp|Q5ZC82|LOG_ORYSJ	Cytokinin riboside 5'-monophosphate phosphoribohydrolase LOG
		Traes_2AL_35CB73CB2.1_5UTR	2.5	242-262	AT5G64700.1	nodulin MtN21 /EamA-like transporter family protein LENGTH=359
		Traes_4AL_42B8CC574.1_3UTR	0.5	245-265	AT2G26710.1	Cytochrome P450 superfamily protein LENGTH=520
		Traes_5BL_81FD6E89B.1_3UTR	2.5	245-265	sp|Q96G74|OTUD5_HUMAN	OTU domain-containing protein 5
		Traes_2DS_9520F146E.1_5UTR	3	250-270	AT2G30210.1	laccase 3 LENGTH=570
		Traes_3DL_426EF6A68.2	2.5	250-270	AT2G43890.1	Pectin lyase-like superfamily protein LENGTH=392
		Traes_3B_C56F49C34.1_3UTR	2.5	258-278	UniRef90_Q0JGX1	protein n=3 Tax=Oryza sativa RepID=Q0JGX1_ORYSJ
		Traes_2DL_84AF4FF18.3	3.5	264-284	UniRef90_Q5NAA4	Helicase-like protein n=1 Tax=Oryza sativa subsp. japonica RepID=Q5NAA4_ORYSJ
		Traes_4BS_E52BF8FF4.1_3UTR	2.5	265-285	AT5G02700.1	F-box/RNI-like superfamily protein LENGTH=456
		Traes_5BL_CAA5F3ED4.1_3UTR	4	266-286	AT4G13985.1	FBD-associated F-box protein LENGTH=459
		Traes_1BS_DF01FFD52.1_3UTR	4	266-286	sp|Q8L868|E1311_ARATH	Glucan endo-1,3-beta-glucosidase 11
		Traes_2DL_24888A074.1_3UTR	2.5	266-286	sp|Q6BT80|SEC24_DEBHA	Protein transport protein SEC24
		Traes_6BS_812D3A692.1_3UTR	0	267-287	UniRef90_Q6Z8L0	Mitochondrial transcription termination factor-like n=4 Tax=Oryza RepID=Q6Z8L0_ORYSJ
		Traes_6BS_B5689DD21.1_3UTR	3.5	269-288	UniRef90_UPI000234FE0D	UPI000234FE0D related cluster n=1 Tax=unknown RepID=UPI000234FE0D
		Traes_5AS_E1F692526.1_5UTR	0.5	27-47	sp|P97496|SMRC1_MOUSE	SWI/SNF complex subunit SMARCC1
		Traes_5DL_6ADDEBB8B.1_3UTR	0.5	275-295	AT4G28660.2	photosystem II reaction center PSB28 protein LENGTH=198
		Traes_4BL_6CBFA2771.1_3UTR	1.5	276-296	AT5G05470.1	eukaryotic translation initiation factor 2 alpha subunit LENGTH=344
		Traes_1AL_B889C5671.1_3UTR	2.5	277-297	sp|Q9Y5Q8|TF3C5_HUMAN	General transcription factor 3C polypeptide 5
		Traes_3DL_1E1B2925F.1_5UTR	2.5	283-303	sp|Q9ZT66|E134_MAIZE	Endo-1,3;1,4-beta-D-glucanase
		Traes_4DS_E4442B2FF.1_3UTR	3	283-303	sp|Q9T072|BH025_ARATH	Transcription factor bHLH25
		Traes_7DS_1797D4951.1_3UTR	2.5	286-306	sp|Q09GJ9|CRVP_PHIOL	Cysteine-rich venom protein
		Traes_4BS_83A556A42.1_3UTR	4	287-307	AT1G65800.1	receptor kinase 2 LENGTH=847
		Traes_4DL_9F7C8C343.1_3UTR	1	2889-2909	AT4G02280.1	sucrose synthase 3 LENGTH=809
		Traes_7AL_4E998FAC1.1_3UTR	2.5	289-309	AT3G57800.1	basic helix-loop-helix (bHLH) DNA-binding superfamily protein LENGTH=426
		Traes_4BS_AD0C0BB89.1_5UTR	2.5	29-49	AT3G14270.1	phosphatidylinositol-4-phosphate 5-kinase family protein LENGTH=1791
		Traes_5DS_BA8613E74.1_3UTR	2	297-317	AT1G08980.1	amidase 1 LENGTH=425
		Traes_3AL_A306585EF.1_3UTR	1	304-324	AT3G07990.1	serine carboxypeptidase-like 27 LENGTH=459
		Traes_1AL_43F02DB49.1_3UTR	2.5	306-326	sp|P46975|STT3_CAEEL	Dolichyl-diphosphooligosaccharide--protein glycosyltransferase subunit STT3
		Traes_2BS_748FD4958.1_3UTR	0	307-327	AT2G37950.1	RING/FYVE/PHD zinc finger superfamily protein LENGTH=207
		Traes_3DS_FA579628B.1_3UTR	2.5	308-328	sp|Q8GT06|MUS81_ORYSJ	Crossover junction endonuclease MUS81
		Traes_1AL_EAFB01544.1_3UTR	2	309-329	sp|Q338B9|GCN5_ORYSJ	Histone acetyltransferase GCN5
		Traes_4AL_A99729A05.1_3UTR	3.5	311-331	sp|Q9SEU4|SR33_ARATH	Serine/arginine-rich splicing factor 33
		Traes_1BS_D81E948D7.1_3UTR	2	312-332	sp|Q338B9|GCN5_ORYSJ	Histone acetyltransferase GCN5
		Traes_1BL_99CE41F50.1_3UTR	2	316-336	sp|Q93ZD7|MRS24_ARATH	Magnesium transporter MRS2-4
		Traes_3B_03BE0E869.1_3UTR	4	316-336	AT4G05460.1	RNI-like superfamily protein LENGTH=302
		Traes_7BS_E3E8C9AAE.1_3UTR	1.5	317-337	sp|Q54XX1|SRPRB_DICDI	Signal recognition particle receptor subunit beta
		Traes_7AS_F38BE6DA7.1_3UTR	4	318-337	sp|Q54XX1|SRPRB_DICDI	Signal recognition particle receptor subunit beta
		Traes_5BS_46B8030E9.1_3UTR	3	323-343	sp|P38389|SC61B_ARATH	Protein transport protein Sec61 subunit beta
		Traes_1AL_38EEA508C.1_3UTR	3.5	324-344	sp|Q688J2|LAX2_ORYSJ	Auxin transporter-like protein 2
		Traes_4BS_F83CB32DD.1_3UTR	2	324-344	AT1G48000.1	myb domain protein 112 LENGTH=243
		Traes_7DL_EFB19C389.1_3UTR	1.5	328-348	UniRef90_M7YPW8	60S ribosomal protein L18a-1 n=1 Tax=Triticum urartu RepID=M7YPW8_TRIUA
		Traes_4BS_718B422BF.1_5UTR	3	332-352	AT3G45400.1	exostosin family protein LENGTH=475
		Traes_5AS_244562A2A.1_5UTR	3	332-352	sp|Q93XX5|Y5713_ARATH	PI-PLC X domain-containing protein
		Traes_2BS_A87D49831.1_3UTR	2.5	337-357	sp|P53170|PKP2_YEAST	Pyruvate dehydrogenase kinase 2, mitochondrial
		Traes_4AS_77298075B.1_3UTR	2	337-357	AT3G04240.1	Tetratricopeptide repeat (TPR)-like superfamily protein LENGTH=977
		Traes_6BL_E1793636C.1_3UTR	2.5	338-358	sp|Q9XJ66|MAD22_ORYSJ	MADS-box transcription factor 22
		Traes_7AL_076CFDA60.1_3UTR	0.5	340-360	AT1G60660.1	cytochrome B5-like protein LENGTH=121
		Traes_1BS_A91580A151.1_3UTR	3.5	346-366	AT5G59700.1	Protein kinase superfamily protein LENGTH=829
		Traes_7DL_D2EB7B8DF.1_3UTR	2	352-372	AT1G53820.1	RING/U-box superfamily protein LENGTH=310
		Traes_3B_D674420E0.3	2	35-55	AT3G62220.1	Protein kinase superfamily protein LENGTH=361
		Traes_1AL_1E7404054.1_3UTR	1.5	363-383	sp|Q09996|SYLC_CAEEL	Leucine--tRNA ligase
		Traes_2DL_A89544879.1_3UTR	3	36-56	AT3G04710.1	ankyrin repeat family protein LENGTH=456
		Traes_2AL_240AD61B7.1_3UTR	0.5	367-387	AT3G16200.1	unknown protein; Has 97 Blast hits to 97 proteins in 15 species: Archae - 0; Bacteria - 8; Metazoa - 0; Fungi - 0; Plants - 36; Viruses - 0; Other Eukaryotes - 53 (source: NCBI BLink). LENGTH=456
		Traes_5AL_DF67B2B34.1_5UTR	2	372-392	AT2G45250.2	Integral membrane protein hemolysin-III homolog LENGTH=215
		Traes_2DL_7D7B1B55D.1_3UTR	1.5	373-393	AT5G11380.1	1-deoxy-D-xylulose 5-phosphate synthase 3 LENGTH=700
		Traes_1AL_FA4A9FA74.1_3UTR	2	373-393	UniRef90_B9T609	RNA binding protein, putative n=1 Tax=Ricinus communis RepID=B9T609_RICCO
		Traes_1BL_A7523182D.1_3UTR	4	377-398	sp|Q9M0N8|MZT1B_ARATH	Mitotic-spindle organizing protein 1B
		Traes_6AS_110DEE8AA.1_5UTR	3.5	382-402	UniRef90_Q5VQ96	protein n=2 Tax=Oryza sativa RepID=Q5VQ96_ORYSJ
		Traes_2BS_BD5C477FF.1_3UTR	4	38-58	AT2G36770.1	UDP-Glycosyltransferase superfamily protein LENGTH=496
		Traes_4AS_70BE0A0AB.1_3UTR	0.5	392-412		Unknown protein
		Traes_4AL_81AAFD885.1_3UTR	3.5	395-415		Unknown protein
		Traes_4DL_1A67E5A11.1_3UTR	3	398-417	AT3G23920.1	beta-amylase 1 LENGTH=575
		Traes_5BL_769E8EB68.1_3UTR	0.5	400-420	UniRef90_J0AZY5	Alpha/beta hydrolase fold protein n=2 Tax=Alcaligenes RepID=J0AZY5_ALCFA
		Traes_7AL_E92ABFC84.1_3UTR	4	403-423	AT3G13000.2	Protein of unknown function, DUF547 LENGTH=582
		Traes_3B_ED83F8D8D.1_3UTR	4	410-429	sp|Q4QQU5|YIPF6_RAT	Protein YIPF6
		Traes_4BL_A71648154.1_3UTR	2	413-433	AT2G26250.1	3-ketoacyl-CoA synthase 10 LENGTH=550
		Traes_6DL_38B41C198.1_3UTR	2.5	420-440	sp|Q6P9U4|SLMO2_RAT	Protein slowmo homolog 2
		Traes_1DL_DDCF517E1.1_3UTR	0.5	424-444	UniRef90_Q0J7C5	protein n=3 Tax=Oryza RepID=Q0J7C5_ORYSJ
		Traes_7DS_53FCE0C14.4	2.5	42-62	UniRef90_M8CWN9	Cysteine proteinase EP-B 1 n=1 Tax=Aegilops tauschii RepID=M8CWN9_AEGTA
		Traes_5AS_98B9EF5B2.1_5UTR	0	42-62	sp|Q9SAF0|ORP1D_ARATH	Oxysterol-binding protein-related protein 1D
		Traes_3DS_5A21E47BA.1_3UTR	1.5	435-455	sp|Q9HC62|SENP2_HUMAN	Sentrin-specific protease 2
		Traes_1BL_9143E08FD.18	3.5	43-63	sp|Q8R2T8|TF3C5_MOUSE	General transcription factor 3C polypeptide 5
		Traes_4AS_6C23CE2D6.1_5UTR	2.5	441-461	sp|Q10LJ0|NCBP1_ORYSJ	Nuclear cap-binding protein subunit 1
		Traes_1AL_6E5BA9C6F.1_3UTR	4	443-463	sp|P12333|CB2A_SPIOL	Chlorophyll a-b binding protein, chloroplastic
		Traes_3B_F66658675.1_3UTR	3.5	444-464	AT5G56890.1	Protein kinase superfamily protein LENGTH=1113
		Traes_6BL_102D3B9FB.1_3UTR	0.5	452-472	sp|P42322|CANB1_NAEGR	Calcineurin subunit B
		Traes_3B_D45066090.1_3UTR	3.5	473-493	AT3G15353.1	metallothionein 3 LENGTH=69
		Traes_1DL_F77EAE8EA.1_5UTR	3.5	477-497	AT5G46800.1	Mitochondrial substrate carrier family protein LENGTH=300
		Traes_4AS_6C23CE2D6.1_5UTR	3.5	479-499	sp|Q10LJ0|NCBP1_ORYSJ	Nuclear cap-binding protein subunit 1
		Traes_2BS_A0F8B14F5.4	3.5	480-501	AT3G17820.1	glutamine synthetase 1.3 LENGTH=354
		Traes_3AS_D50C8E907.1_5UTR	4	499-519	sp|P54086|TATC_SYNY3	Sec-independent protein translocase protein TatC
		Traes_5DL_A061F2DD6.1_3UTR	1.5	507-527	sp|Q7ZX21|OTU5A_XENLA	OTU domain-containing protein 5-A
		Traes_5BL_53E72FEF9.1_3UTR	4	507-528	AT4G08850.1	Leucine-rich repeat receptor-like protein kinase family protein LENGTH=1045
		Traes_2BS_A0F8B14F5.2	3.5	510-531	AT3G17820.1	glutamine synthetase 1.3 LENGTH=354
		Traes_2BS_A0F8B14F5.3	3.5	510-531	AT3G17820.1	glutamine synthetase 1.3 LENGTH=354
		Traes_2BL_260DF778A.1_3UTR	1	520-540	UniRef90_B9HH13	NAC domain protein,
		Traes_5BL_09F92E35C.1_3UTR	4	522-542	sp|Q6ASW7|SIZ2_ORYSJ	E3 SUMO-protein ligase SIZ2
		Traes_1BL_1E2A556E1.2	3.5	52-72	UniRef90_Q6I5K2	protein n=2 Tax=Oryza sativa RepID=Q6I5K2_ORYSJ
		Traes_6AL_1F3D8B768.1_5UTR	3	529-549	UniRef90_Q6KA98	protein n=2 Tax=Oryza sativa RepID=Q6KA98_ORYSJ
		Traes_4DS_FEAA10316.1_3UTR	1.5	533-553	AT5G66770.1	GRAS family transcription factor LENGTH=584
		Traes_4DL_0A609D263.3	2	543-563	AT2G29290.2	NAD(P)-binding Rossmann-fold superfamily protein LENGTH=262
		Traes_2AS_45A0E50BF.1_3UTR	2.5	55-75	AT2G04865.1	Aminotransferase-like, plant mobile domain family protein LENGTH=667
		Traes_3DL_838442186.1_5UTR	0.5	55-75	UniRef90_K7W3R4	U3 small nucleolar RNA-associated protein 11 n=4 Tax=Andropogoneae RepID=K7W3R4_MAIZE
		Traes_4BS_B10C50512.1_3UTR	0.5	566-586	UniRef90_UPI00015CA02B	UPI00015CA02B related cluster n=1 Tax=unknown RepID=UPI00015CA02B
		Traes_2BL_07C9811CB.1_3UTR	0	567-587	sp|O64584|WAP_ARATH	WPP domain-associated protein
		Traes_2DS_070B0664F.1_5UTR	4	572-592	AT1G79630.1	Protein phosphatase 2C family protein LENGTH=504
		Traes_7DL_C1366F921.1_3UTR	4	587-607	AT1G73710.1	Pentatricopeptide repeat (PPR) superfamily protein LENGTH=991
		Traes_4AS_265BF3644.1_3UTR	0.5	60-80	UniRef90_M8ASN1	Phosphatidylinositide phosphatase SAC1 n=1 Tax=Triticum urartu RepID=M8ASN1_TRIUA
		Traes_2BL_14B133AEB.1_3UTR	2.5	61-81	AT5G07050.1	nodulin MtN21 /EamA-like transporter family protein LENGTH=402
		Traes_2DL_609861A97.1_3UTR	3.5	61-81	AT5G07050.1	nodulin MtN21 /EamA-like transporter family protein LENGTH=402
		Traes_7DS_5A117F2B1.1	0	62-82	AT2G07050.1	cycloartenol synthase 1 LENGTH=759
		Traes_7DS_5A117F2B1.2	0	62-82	AT2G07050.1	cycloartenol synthase 1 LENGTH=759
		Traes_7DL_1D591BE1B.1_3UTR	0.5	62-82	AT5G24870.1	RING/U-box superfamily protein LENGTH=520
		Traes_1AS_FE5279B08.1_5UTR	0.5	648-668	AT1G53025.1	Ubiquitin-conjugating enzyme family protein LENGTH=543
		Traes_1BL_63F0F0FAA.1_3UTR	2	65-85	sp|Q9JJK2|LANC2_MOUSE	LanC-like protein 2
		Traes_1DL_06B73F05D.1_3UTR	3	65-85	sp|Q9JJK2|LANC2_MOUSE	LanC-like protein 2
		Traes_3B_DE1D14339.1_3UTR	2	660-680	AT3G26830.1	Cytochrome P450 superfamily protein LENGTH=490
		Traes_1AL_5F778FAAB.1_3UTR	2	67-87	sp|Q9JJK2|LANC2_MOUSE	LanC-like protein 2
		Traes_4AS_35A112009.1_3UTR	2.5	68-88	AT3G62550.1	Adenine nucleotide alpha hydrolases-like superfamily protein LENGTH=162
		Traes_3B_01D7F30A5.1_3UTR	2	701-721	sp|Q1PEY6|EPFL6_ARATH	EPIDERMAL PATTERNING FACTOR-like protein 6
		Traes_3AL_20404D7E4.1_3UTR	2.5	71-91	AT3G16480.1	mitochondrial processing peptidase alpha subunit LENGTH=499
		Traes_1DL_DC61DA172.1_3UTR	3	720-740	AT1G19630.1	cytochrome P450, family 722, subfamily A, polypeptide 1 LENGTH=476
		Traes_6BS_CBD931158.1_3UTR	1	79-99	AT1G21150.1	Mitochondrial transcription termination factor family protein LENGTH=390
		Traes_3B_0ED45A594.1_5UTR	2.5	79-99	AT4G02010.1	Protein kinase superfamily protein LENGTH=725
		Traes_6BL_A5A986E6C.1_5UTR	0.5	80-100	sp|Q06103|RPN7_YEAST	26S proteasome regulatory subunit RPN7
		Traes_3AL_09BDFC4B4.1_5UTR	0.5	81-101		Unknown protein
		Traes_2BL_551524B9B.1_5UTR	0	83-103	AT1G79460.1	Terpenoid cyclases/Protein prenyltransferases superfamily protein LENGTH=785
		Traes_7BL_0665E8707.6	3.5	84-104	sp|Q9T048|DRL27_ARATH	Disease resistance protein
		Traes_3DS_C15BBC2CB.1_5UTR	1	88-108	sp|Q9ZU35|AB7G_ARATH	ABC transporter G family member 7
		Traes_7AS_85178E0D7.1_3UTR	4	88-108	AT5G65380.1	MATE efflux family protein LENGTH=486
		Traes_1AS_59404C639.1_5UTR	3.5	888-908	sp|A2Y0Q2|ALFL1_ORYSI	PHD finger protein ALFIN-LIKE 1
		Traes_1BL_28B2386DF.1_3UTR	4	89-109	sp|O42993|FKBP_SCHPO	Peptidyl-prolyl cis-trans isomerase
		Traes_1DL_547D8DAC2.1_3UTR	2.5	89-109	sp|P11168|GTR2_HUMAN	Solute carrier family 2, facilitated glucose transporter member 2
		Traes_5DL_431C235B2.6	3.5	892-912	AT3G03310.1	lecithin:cholesterol acyltransferase 3 LENGTH=447
		Traes_5DL_431C235B2.7	3.5	892-912	AT3G03310.1	lecithin:cholesterol acyltransferase 3 LENGTH=447
		Traes_6AL_8394C0D62.1_5UTR	1.5	93-113	AT1G13690.1	ATPase E1 LENGTH=177
		Traes_2DL_A270533A81.1_3UTR	2.5	94-114	AT4G39610.1	Protein of unknown function, DUF617 LENGTH=264
		Traes_3B_020270AA1.1_5UTR	0	94-114	sp|Q93ZS9|C3H47_ARATH	Zinc finger CCCH domain-containing protein 47
		Traes_5BS_7FF02D8B3.1_3UTR	4	95-115	sp|O43078|ALF1_SCHPO	ATPase-like fidgetin
		Traes_1AL_CC2C419C4.1_3UTR	3	98-118	sp|Q07878|VPS13_YEAST	Vacuolar protein sorting-associated protein 13
		Traes_1BL_D7214C937.1_3UTR	3.5	984-1004	UniRef90_UPI000234E4E7	UPI000234E4E7 related cluster n=1 Tax=unknown RepID=UPI000234E4E7
tae-miR1122d	ACUUAUAUGUAGGAACGGAUG	Contig125275_TSuiA	3	431-451
		Contig7774_TSuiA	3.5	158-179
		Contig34459_TSuiA	3.5	63-84
		Contig16079_TSuiA	4	1712-1732	UniRef90_Q6KA98	protein n=2 Tax=Oryza sativa RepID=Q6KA98_ORYSJ
		Contig2102_TSuiA	4	568-588
		Contig120566_TSuiA	4	110-130
		Contig77620_TSuiA	4	range=5-25
		Contig89192_TSuiA	4	92-112
		Contig275327_TSuiA	4	57-77
		Contig223723_TSuiA	4	100-120
		Contig245797_TSuiA	4	82-102	sp|Q9P1Q0|VPS54_HUMAN	Vacuolar protein sorting-associated protein 54
		Contig146541_TSuiA	4	132-152
		Contig52049_TSuiA	4	29-49
		Contig131713_TSuiA	4	range=5-25	sp|A2Y3B5|GPA1_ORYSI	Guanine nucleotide-binding protein alpha-1 subunit
		Contig217371_TSuiA	4	range=3-23
		Contig13212_TSuiA	4	870-889	AT5G50310.1	Galactose oxidase/kelch repeat superfamily protein LENGTH=666
		Traes_2DL_0C6C7C3A6.1_3UTR	3	123-143	UniRef90_M8BP91	Anthocyanidin 5,3-O-glucosyltransferase n=1 Tax=Aegilops tauschii RepID=M8BP91_AEGTA
		Traes_4DL_CC7FC2CE3.1_3UTR	3	458-478	AT1G61870.1	pentatricopeptide repeat 336 LENGTH=408
		Traes_4DL_455113C391.1_3UTR	3	12-32	AT5G42510.1	Disease resistance-responsive (dirigent-like protein) family protein LENGTH=182
		Traes_4DL_870580350.1_5UTR	3	63-84	UniRef90_M8CG82	Phytosulfokines 2 n=1 Tax=Aegilops tauschii RepID=M8CG82_AEGTA
		Traes_1AL_AE0622D50.1_3UTR	3.5	332-352	AT4G26270.1	phosphofructokinase 3 LENGTH=489
		Traes_6DL_7AE5749B8.1_3UTR	3.5	328-348	sp|C6DAL7|FADJ_PECCP	Fatty acid oxidation complex subunit alpha
		Traes_1BL_DCFB989E4.1_3UTR	4	204-224	AT2G20580.1	26S proteasome regulatory subunit S2 1A LENGTH=891
		Traes_4BL_9A3730016.1_3UTR	4	363-383	UniRef90_Q94HG3	Glycogenin glucosyltransferase, putative, expressed n=4 Tax=Oryza RepID=Q94HG3_ORYSJ
		Traes_4DL_323E0E63C.1_3UTR	4	563-583	sp|Q9SKC9|NDUB7_ARATH	NADH dehydrogenase [ubiquinone] 1 beta subcomplex subunit 7
		Traes_3B_FEAE9F5FF.1_5UTR	4	range=10-30	sp|P34742|E13A_HORVU	Glucan endo-1,3-beta-glucosidase GI
		Traes_6AL_4666D9237.1_3UTR	4	312-332	AT5G42210.1	Major facilitator superfamily protein LENGTH=282
		Traes_2BL_7F8F06E8F.1_3UTR	4	109-129	sp|Q9ZVE0|ORN_ARATH	Oligoribonuclease
		Traes_3B_A429CAC1E.1_3UTR	4	16-36	AT2G12190.1	Cytochrome P450 superfamily protein LENGTH=512
		Traes_2BL_8825A45DA.1_3UTR	4	648-668	sp|Q61466|SMRD1_MOUSE	SWI/SNF-related matrix-associated actin-dependent regulator of chromatin subfamily D member 1
		Traes_2DL_BBA55C528.1_3UTR	4	386-406	sp|Q54ND3|UXT_DICDI	Protein UXT homolog
		Traes_2BL_EBD28DCC8.1_3UTR	4	1919-1938	UniRef90_Q7XQV1	n=4 Tax=Oryza sativa RepID=Q7XQV1_ORYSJ
		Traes_1DS_7868656E4.1_3UTR	4	379-398	sp|Q8GXZ3|Y5102_ARATH	Serine/threonine-protein kinase
tae-miR1122e	AGACUUAUAUUUAGGAACGGA	Traes_1DS_FB5D75ECD.1_5UTR	4	104-124	sp|Q9T048|DRL27_ARATH	Disease resistance protein
		Traes_6AS_8E6E52967.2	0	120-140	AT2G33170.1	Leucine-rich repeat receptor-like protein kinase family protein LENGTH=1124
		Traes_2DL_0C6C7C3A6.1_3UTR	0	125-145	UniRef90_M8BP91	Anthocyanidin 5,3-O-glucosyltransferase n=1 Tax=Aegilops tauschii RepID=M8BP91_AEGTA
		Traes_4DL_455113C391.1_3UTR	0	14-34	AT5G42510.1	Disease resistance-responsive (dirigent-like protein) family protein LENGTH=182
		Traes_4AL_CFA8649DA.1_3UTR	4	152-172	AT5G24970.2	Protein kinase superfamily protein LENGTH=761
		Traes_1DL_BA95A7496.1_3UTR	4	166-186	AT5G49950.1	alpha/beta-Hydrolases superfamily protein LENGTH=537
		Traes_3B_A429CAC1E.1_3UTR	1	18-38	AT2G12190.1	Cytochrome P450 superfamily protein LENGTH=512
		Traes_1BL_19E99972B.1_3UTR	2.5	201-221	UniRef90_UPI0001983975	UPI0001983975 related cluster n=1 Tax=unknown RepID=UPI0001983975
		Traes_1BL_DCFB989E4.1_3UTR	2.5	206-226	AT2G20580.1	26S proteasome regulatory subunit S2 1A LENGTH=891
		Traes_4AL_4690A5BB7.1_3UTR	1.5	225-245	sp|Q2RKV5|SYGB_MOOTA	Glycine--tRNA ligase beta subunit
		Traes_2DS_7ED7B23A1.1_5UTR	2	230-250	AT1G53660.1	nodulin MtN21 /EamA-like transporter family protein LENGTH=332
		Traes_1BL_75E330BC7.1	3.5	238-258	sp|Q9FGK0|NDUB8_ARATH	NADH dehydrogenase [ubiquinone] 1 beta subcomplex subunit 8, mitochondrial
		Traes_4DL_958E677DF.1_3UTR	4	240-260	sp|B2HQV2|MSHA_MYCMM	D-inositol 3-phosphate glycosyltransferase
		Traes_6DL_35440CF53.1	2.5	240-260	sp|B3E9W9|NUOA_GEOLS	NADH-quinone oxidoreductase subunit A
		Traes_6DL_7FA31D442.1_3UTR	3.5	250-270	AT3G09810.1	isocitrate dehydrogenase VI LENGTH=374
		Traes_5AS_46DF79652.1_3UTR	1.5	252-272	AT3G04710.1	ankyrin repeat family protein LENGTH=456
		Traes_5DL_C9385EE59.1_3UTR	2.5	263-283	UniRef90_UPI0002B4A84A	UPI0002B4A84A related cluster n=2 Tax=unknown RepID=UPI0002B4A84A
		Traes_6DL_7AE5749B8.1_3UTR	1	330-350	sp|C6DAL7|FADJ_PECCP	Fatty acid oxidation complex subunit alpha
		Traes_1AL_AE0622D50.1_3UTR	2	334-354	AT4G26270.1	phosphofructokinase 3 LENGTH=489
		Traes_4AL_15A19D331.1_3UTR	4	360-380	sp|Q9SY02|PP301_ARATH	Pentatricopeptide repeat-containing protein
		Traes_4BL_9A3730016.1_3UTR	1	365-385	UniRef90_Q94HG3	Glycogenin glucosyltransferase, putative, expressed n=4 Tax=Oryza RepID=Q94HG3_ORYSJ
		Traes_1DS_7868656E4.1_3UTR	2	381-400	sp|Q8GXZ3|Y5102_ARATH	Serine/threonine-protein kinase
		Traes_2DL_BBA55C528.1_3UTR	1	388-408	sp|Q54ND3|UXT_DICDI	Protein UXT homolog
		Traes_4AS_4FDD11A23.1_3UTR	3.5	517-537	sp|Q92917|GPKOW_HUMAN	G patch domain and KOW motifs-containing protein
		Traes_4DL_323E0E63C.1_3UTR	1	565-585	sp|Q9SKC9|NDUB7_ARATH	NADH dehydrogenase [ubiquinone] 1 beta subcomplex subunit 7
		Traes_5BL_7D80800A8.1_3UTR	3.5	657-677	AT3G17090.1	Protein phosphatase 2C family protein LENGTH=384
		Traes_6BS_3013D3E79.3	4	733-753	AT5G63110.1	histone deacetylase 6 LENGTH=471
		Traes_5DL_AA17FD841.1_5UTR	3.5	736-756	sp|A8N0V8|GET3_COPC7	ATPase GET3
		Traes_6BS_3013D3E79.2	1	736-756	AT5G63110.1	histone deacetylase 6 LENGTH=471
		Traes_2BL_E5D1E69D1.1_3UTR	4	745-765	sp|Q8L4L4|RL52_ORYSJ	60S ribosomal protein L5-2
		Traes_6AL_166BD3BEC.1_3UTR	3.5	754-774	sp|Q59S63|PUS1_CANAL	tRNA pseudouridine synthase 1
		Traes_6DL_DC6AA66E7.1_3UTR	4	75-95	AT1G73390.1	Endosomal targeting BRO1-like domain-containing protein LENGTH=419
		Traes_3DS_D42FCD586.1	0	786-806	AT4G38970.1	fructose-bisphosphate aldolase 2 LENGTH=398
		Traes_3DS_D42FCD586.2	0	795-815	AT4G38970.1	fructose-bisphosphate aldolase 2 LENGTH=398
		Traes_4BS_749EEDDB6.1_5UTR	4	835-855	AT1G48480.1	receptor-like kinase 1 LENGTH=655
		Traes_2AL_AD4501E33.1	4	986-1005	AT1G60470.1	galactinol synthase 4 LENGTH=334
		Traes_2AL_AD4501E33.2	4	986-1005	AT1G60470.1	galactinol synthase 4 LENGTH=334
tae-miR1125b	CCGCCGCAGUCGGUCUCGUUGGUU	Contig660_TSuiA	3.5	589-612	sp|Q29RM3|REEP5_BOVIN	Receptor expression-enhancing protein 5
		Contig71958_TSuiA	3.5	228-251
tae-miR1127c	ACAAGUAUUUCCGGACGGAGG	Traes_3B_D2DA34BB5.1	2	374-394	AT1G64720.1	Polyketide cyclase/dehydrase and lipid transport superfamily protein LENGTH=385
		Traes_7AL_3363AD1E0.17	2.5	213-233	sp|P80457|XDH_BOVIN	Xanthine dehydrogenase/oxidase
		Traes_1BL_32F5519AA.1	3	119-139	AT1G72150.1	PATELLIN 1 LENGTH=573
		Traes_1BS_44FD05188.2	4	1433-1453	AT1G49160.2	Protein kinase superfamily protein LENGTH=557
		Traes_1DS_F3F17A72C.1	4	782-802	AT5G28080.2	Protein kinase superfamily protein LENGTH=492
		Traes_1AS_6E755F062.2	4	767-787	AT1G49160.2	Protein kinase superfamily protein LENGTH=557
		Traes_3DL_EC931DCC3.1	4	265-284	AT5G04370.2	S-adenosyl-L-methionine-dependent methyltransferases superfamily protein LENGTH=415
		Contig174008_TSuiA	0	99-119
		Contig53912_TSuiA	0	93-113
		Contig24236_TSuiA	0	49-69
		Contig19787_TSuiA	0.5	675-695	AT1G35625.1	RING/U-box superfamily protein LENGTH=201
		Contig18498_TSuiA	0.5	256-276	AT5G67320.1	WD-40 repeat family protein LENGTH=613
		Contig130421_TSuiA	1	288-308
		Contig122237_TSuiA	1	89-109
		Contig37062_TSuiA	1	594-614	UniRef90_Q6Q1C2	CCAAT-box transcription factor complex WHAP9 n=1 Tax=Triticum aestivum RepID=Q6Q1C2_WHEAT
		Contig45640_TSuiA	1	66-86
		Contig206056_TSuiA	1.5	132-152
		Contig3580_TSuiA	2	1163-1183		Unknown protein
		Contig6502_TSuiA	2	63-83	sp|Q9ZVD0|SRRT_ARATH	Serrate RNA effector molecule
		Contig46179_TSuiA	2	125-145	AT1G64720.1	Polyketide cyclase/dehydrase and lipid transport superfamily protein LENGTH=385
		Contig16921_TSuiA	2	293-313
		Contig92539_TSuiA	2	134-154
		Contig62651_TSuiA	2	27-47
		Contig95923_TSuiA	2	64-84
		Contig147220_TSuiA	2	range=6-26
		Contig215174_TSuiA	2	87-107
		Contig255429_TSuiA	2	71-91
		Contig151794_TSuiA	2	181-202
		Contig181234_TSuiA	2.5	24-44
		Contig10042_TSuiA	2.5	408-428	sp|Q5RGB8|KLH26_DANRE	Kelch-like protein 26
		Contig82796_TSuiA	2.5	339-359
		Contig95175_TSuiA	2.5	173-193
		Contig7863_TSuiA	2.5	81-101
		Contig59944_TSuiA	2.5	143-163
		Contig248118_TSuiA	2.5	59-79
		Contig201477_TSuiA	2.5	44-64
		Contig9542_TSuiA	2.5	range=3-23
		Contig131100_TSuiA	2.5	51-71
		Contig74794_TSuiA	2.5	76-96
		Contig9167_TSuiA	3	836-856	sp|Q9H0E7|UBP44_HUMAN	Ubiquitin carboxyl-terminal hydrolase 44
		Contig5936_TSuiA	3	65-85		Unknown protein
		Contig153727_TSuiA	3	43-63
		Contig203629_TSuiA	3	89-109
		Contig140155_TSuiA	3	98-117
		Contig4547_TSuiA	3.5	1444-1464	sp|A5DK49|AIM32_PICGU	Altered inheritance of mitochondria protein 32
		Contig95736_TSuiA	3.5	range=2-22
		Contig36898_TSuiA	3.5	49-69	AT5G06210.1	RNA binding (RRM/RBD/RNP motifs) family protein LENGTH=146
		Contig33573_TSuiA	3.5	30-50
		Contig146046_TSuiA	4	260-280
		Contig14849_TSuiA	4	1814-1834
		Contig3656_TSuiA	4	1852-1872	AT1G49050.1	Eukaryotic aspartyl protease family protein LENGTH=583
		Contig27905_TSuiA	4	1410-1430	AT4G30130.1	Protein of unknown function (DUF630 and DUF632) LENGTH=725
		Contig116793_TSuiA	4	153-173
		Contig22532_TSuiA	4	181-201
		Contig35041_TSuiA	4	12-32	UniRef90_UPI0002C321E1	UPI0002C321E1 related cluster n=1 Tax=unknown RepID=UPI0002C321E1
		Contig19161_TSuiA	4	660-680	sp|O64527|Y1926_ARATH	UPF0678 fatty acid-binding protein-like protein
		Contig57365_TSuiA	4	543-563	UniRef90_Q658D8	protein n=1 Tax=Oryza sativa subsp. japonica RepID=Q658D8_ORYSJ
		Contig24029_TSuiA	4	254-274
		Contig9839_TSuiA	4	range=5-25
		Contig196332_TSuiA	4	193-213
		Contig47557_TSuiA	4	151-171
		Contig111983_TSuiA	4	42-62
		Contig45634_TSuiA	4	163-183
		Contig103840_TSuiA	4	range=3-23
		Contig244349_TSuiA	4	82-102	sp|Q6AXT7|RBM42_RAT	RNA-binding protein 42
		Contig176812_TSuiA	4	99-119
		Contig86493_TSuiA	4	range=3-23
		Contig89617_TSuiA	4	67-87
		Contig141588_TSuiA	4	105-125
		Contig221346_TSuiA	4	68-88
		Contig118144_TSuiA	4	31-50
		Contig74644_TSuiA	4	314-333
		Traes_5BL_245A319AD.1_3UTR	0	176-196	UniRef90_UPI00032AB54D	UPI00032AB54D related cluster n=1 Tax=unknown RepID=UPI00032AB54D
		Traes_5AL_83CEC08B6.1_3UTR	0	690-710	sp|Q9T048|DRL27_ARATH	Disease resistance protein
		Traes_1DL_B6E6AC518.1_3UTR	0	507-527	AT2G22560.1	Kinase interacting (KIP1-like) family protein LENGTH=947
		Traes_2DL_36DD958E1.1_3UTR	0	334-354	AT1G32160.1	Protein of unknown function (DUF760) LENGTH=406
		Traes_1AL_4A458DF14.1_3UTR	0	96-116	AT3G62470.1	Pentatricopeptide repeat (PPR) superfamily protein LENGTH=599
		Traes_3AL_CF48B3F4A.1_3UTR	0	77-97	sp|M1BYJ7|ENDB1_SOLTU	External alternative NAD(P)H-ubiquinone oxidoreductase B1, mitochondrial
		Traes_2BL_40442CE82.1_3UTR	0.5	137-157	sp|Q8N567|ZCHC9_HUMAN	Zinc finger CCHC domain-containing protein 9
		Traes_4AS_2C1FF4C5D.1_5UTR	1	22-42	UniRef90_UPI0002B438E4	UPI0002B438E4 related cluster n=3 Tax=unknown RepID=UPI0002B438E4
		Traes_6BS_1AFDF35E5.1_3UTR	1	291-311	sp|Q9SMN1|GCAL2_ARATH	Gamma carbonic anhydrase-like 2, mitochondrial
		Traes_2DS_4C54B598A.1_5UTR	1	124-145	AT5G27320.1	alpha/beta-Hydrolases superfamily protein LENGTH=344
		Traes_5AL_E5FB83F56.1_3UTR	2	514-534	AT2G17170.1	Protein kinase superfamily protein LENGTH=328
		Traes_1DL_198A02950.1_3UTR	2	354-375	AT4G25300.1	2-oxoglutarate (2OG) and Fe(II)-dependent oxygenase superfamily protein LENGTH=356
		Traes_2DS_82116F38F.1_3UTR	2	198-218	AT1G48490.1	Protein kinase superfamily protein LENGTH=1235
		Traes_1AL_B4D55A0CE.1_3UTR	2	230-250	sp|Q9VK07|UVRAG_DROME	UV radiation resistance-associated gene protein
		Traes_5AL_00CD65EAA.1_3UTR	2	246-266	AT2G35800.1	mitochondrial substrate carrier family protein LENGTH=823
		Traes_2AL_FB0D6DF8B.1_3UTR	2	104-124	AT2G25680.1	molybdate transporter 1 LENGTH=456
		Traes_7AS_A509F2FD1.1_3UTR	2	286-306	sp|P0CL18|EIF2D_RABIT	Eukaryotic translation initiation factor 2D
		Traes_2BS_A2AC8AAE5.1_5UTR	2	97-117	sp|P01053|ICI2_HORVU	Subtilisin-chymotrypsin inhibitor-2A
		Traes_3B_2DA46E431.1_3UTR	2	220-240	sp|Q5VQL3|PPT3_ORYSJ	Phosphoenolpyruvate/phosphate translocator 3, chloroplastic
		Traes_5BL_0A9B605FB.1_3UTR	2	216-236	sp|Q13686|ALKB1_HUMAN	Alkylated DNA repair protein alkB homolog 1
		Traes_4AS_13C54AC29.1_3UTR	2	305-325	AT1G08720.1	Protein kinase superfamily protein LENGTH=933
		Traes_3AL_4A93BA5FF.1_3UTR	2.5	463-483	AT1G17580.1	myosin 1 LENGTH=1520
		Traes_2DS_BCB7C3C11.1_3UTR	2.5	301-321	AT5G55580.1	Mitochondrial transcription termination factor family protein LENGTH=496
		Traes_7DL_DA620801B.1_5UTR	2.5	124-144	AT1G63690.2	SIGNAL PEPTIDE PEPTIDASE-LIKE 2 LENGTH=540
		Traes_5AL_96E30FD9B.1_3UTR	2.5	158-178	sp|Q4KFC3|FADA_PSEF5	3-ketoacyl-CoA thiolase
		Traes_3B_6D76ABCFA.1_3UTR	2.5	162-182	UniRef90_B6T355	Gibberellin receptor GID1L2 n=2 Tax=Zea mays RepID=B6T355_MAIZE
		Traes_1BS_24FC582AD.1_3UTR	2.5	127-147	AT2G30840.1	2-oxoglutarate (2OG) and Fe(II)-dependent oxygenase superfamily protein LENGTH=362
		Traes_1DS_51BD5E17A.1_3UTR	2.5	range=10-30	UniRef90_Q0J9N8	protein n=2 Tax=Oryza sativa RepID=Q0J9N8_ORYSJ
		Traes_4BS_02C5D7625.1_3UTR	3	515-535	sp|Q2NFZ9|RS9_METST	30S ribosomal protein S9
		Traes_6AS_F18C49565.1_3UTR	3	474-494	UniRef90_M8A1S5	Far upstream element-binding protein 2 n=2 Tax=Triticeae RepID=M8A1S5_TRIUA
		Traes_3B_B2BA7CF8B.1_3UTR	3	381-401	AT4G18040.1	eukaryotic translation initiation factor 4E LENGTH=235
		Traes_6DL_B04B4C48D.1_3UTR	3	112-132	sp|Q9SWH5|FUT1_ARATH	Galactoside 2-alpha-L-fucosyltransferase
		Traes_4AL_74A0F59A6.1_3UTR	3	36-56	AT1G12560.1	expansin A7 LENGTH=262
		Traes_1AL_12123508E.1_3UTR	3	109-129	UniRef90_A8W462	E3 ubiquitin-protein ligase SINAT5 n=2 Tax=Medicago truncatula RepID=A8W462_MEDTR
		Traes_7AL_8C73DEC63.1_3UTR	3	664-684	sp|Q9SY02|PP301_ARATH	Pentatricopeptide repeat-containing protein
		Traes_7AS_B77C9DE4D.1_3UTR	3	96-116	UniRef90_UPI000234E738	UPI000234E738 related cluster n=1 Tax=unknown RepID=UPI000234E738
		Traes_7BL_97ADB0D8A.1_3UTR	3	168-188	AT5G43760.1	3-ketoacyl-CoA synthase 20 LENGTH=529
		Traes_4DL_8C572B927.1_3UTR	3.5	1938-1958	AT3G19950.1	RING/U-box superfamily protein LENGTH=328
		Traes_5AL_C3F3E95BC.1_3UTR	3.5	159-179	sp|A2Z1W9|ACCO1_ORYSI	1-aminocyclopropane-1-carboxylate oxidase 1
		Traes_5AL_898DAA873.1_3UTR	3.5	259-279	sp|P22180|PMA1_SOLLC	Plasma membrane ATPase 1
		Traes_2BL_D12DCF896.1_3UTR	3.5	237-257	sp|Q99MB7|RN141_MOUSE	RING finger protein 141
		Traes_5BL_FB5F12340.1_3UTR	3.5	67-87	AT3G63470.1	serine carboxypeptidase-like 40 LENGTH=502
		Traes_4DL_253F18B56.1_3UTR	3.5	245-266	sp|Q84Q77|HS17A_ORYSJ	17.9 kDa class I heat shock protein
		Traes_7AS_7C9049D8B.1_5UTR	3.5	50-70	sp|Q9X248|FABG_THEMA	3-oxoacyl-[acyl-carrier-protein] reductase FabG
		Traes_6BL_311164D22.1_3UTR	3.5	482-501	UniRef90_UPI000234FE01	UPI000234FE01 related cluster n=1 Tax=unknown RepID=UPI000234FE01
		Traes_6AS_5F9380E0C.1_3UTR	4	246-266	AT2G07750.1	DEA(D/H)-box RNA helicase family protein LENGTH=845
		Traes_3AS_B6A286A65.1_3UTR	4	44-64	UniRef90_Q658D8	protein n=1 Tax=Oryza sativa subsp. japonica RepID=Q658D8_ORYSJ
		Traes_7AS_AFF4CD34F.1_3UTR	4	213-233	AT3G26890.1	unknown protein; BEST Arabidopsis thaliana protein match is: unknown protein . LENGTH=649
		Traes_3AL_B9BFFB6CE.1_3UTR	4	96-116	sp|O64527|Y1926_ARATH	UPF0678 fatty acid-binding protein-like protein
		Traes_3B_F08D7BF06.1_3UTR	4	57-77	AT2G35650.1	cellulose synthase like LENGTH=556
		Traes_4DL_8C572B927.1_3UTR	4	2219-2239	AT3G19950.1	RING/U-box superfamily protein LENGTH=328
tae-miR1127d	UCCGUCCGGAAAUACUUGUCA	Traes_5AL_9B37C7CDB.1_5UTR	1	3-23	AT2G35800.1	mitochondrial substrate carrier family protein LENGTH=823
		Traes_7DS_25F082B1E.8	1	10-30	AT1G61870.1	pentatricopeptide repeat 336 LENGTH=408
		Traes_1AS_675F5F1DC.1_3UTR	4	1091-1111	AT5G26770.2	unknown protein; BEST Arabidopsis thaliana protein match is: unknown protein . LENGTH=335
		Traes_1AL_4A458DF14.1_3UTR	3.5	120-141	AT3G62470.1	Pentatricopeptide repeat (PPR) superfamily protein LENGTH=599
		Traes_7AS_B77C9DE4D.1_3UTR	2	129-150	UniRef90_UPI000234E738	UPI000234E738 related cluster n=1 Tax=unknown RepID=UPI000234E738
		Traes_2AL_FB0D6DF8B.1_3UTR	1	147-167	AT2G25680.1	molybdate transporter 1 LENGTH=456
		Traes_3AL_B9BFFB6CE.1_3UTR	4	158-178	sp|O64527|Y1926_ARATH	UPF0678 fatty acid-binding protein-like protein
		Traes_7BL_5CF0667F3.1_5UTR	3	16-36	UniRef90_Q6L599	protein n=1 Tax=Oryza sativa subsp. japonica RepID=Q6L599_ORYSJ
		Traes_1AL_4A458DF14.2	3.5	1762-1783	AT3G62470.1	Pentatricopeptide repeat (PPR) superfamily protein LENGTH=599
		Traes_6DL_5263272BF.1_5UTR	4	19-39	AT2G20750.1	expansin B1 LENGTH=271
		Traes_7BL_56B80DB6F.1_5UTR	4	20-40	sp|Q9M4A1|SPO12_ARATH	Meiotic recombination protein SPO11-2
		Traes_2AL_965DE57EB.1_3UTR	2	204-224	UniRef90_Q7XUW7	n=3 Tax=Oryza sativa RepID=Q7XUW7_ORYSJ
		Traes_3AL_6AA4514CE.1_3UTR	4	211-231	AT1G61870.1	pentatricopeptide repeat 336 LENGTH=408
		Traes_5BL_245A319AD.1_3UTR	3	223-243	UniRef90_UPI00032AB54D	UPI00032AB54D related cluster n=1 Tax=unknown RepID=UPI00032AB54D
		Traes_6BL_3A56C31EF.1_3UTR	4	259-279	AT4G32750.1	unknown protein; Has 30201 Blast hits to 17322 proteins in 780 species: Archae - 12; Bacteria - 1396; Metazoa - 17338; Fungi - 3422; Plants - 5037; Viruses - 0; Other Eukaryotes - 2996 (source: NCBI BLink). LENGTH=293
		Traes_1AL_B4D55A0CE.1_3UTR	2	263-283	sp|Q9VK07|UVRAG_DROME	UV radiation resistance-associated gene protein
		Traes_2AL_24A1BF00C.1	1	27-47	AT5G06210.1	RNA binding (RRM/RBD/RNP motifs) family protein LENGTH=146
		Traes_1AL_1FDDEE216.1_3UTR	3	283-303	sp|A8Q2R5|WDR48_BRUMA	WD repeat-containing protein 48 homolog
		Traes_4DL_253F18B56.1_3UTR	4	289-309	sp|Q84Q77|HS17A_ORYSJ	17.9 kDa class I heat shock protein
		Traes_2AS_06B305ADA.1_5UTR	0	29-49	AT3G04870.1	zeta-carotene desaturase LENGTH=558
		Traes_7BL_A7BC41079.1_5UTR	1	303-323	AT2G07020.1	Protein kinase protein with adenine nucleotide alpha hydrolases-like domain LENGTH=700
		Traes_5AL_8453D8DEB.1	4	319-339	AT2G29100.1	glutamate receptor 2.9 LENGTH=940
		Traes_7BL_0459A249B.1_3UTR	4	329-349	AT5G03720.1	heat shock transcription factor A3 LENGTH=412
		Traes_1BS_9FDB4C9EC.1_5UTR	0	36-56	AT3G44110.1	DNAJ homologue 3 LENGTH=420
		Traes_4AL_0CBF57B3F.1_5UTR	0	37-57	AT3G04610.1	RNA-binding KH domain-containing protein LENGTH=577
		Traes_2AL_57DBE964F.1_3UTR	4	401-421	AT4G20410.1	gamma-soluble NSF attachment protein LENGTH=291
		Traes_2DL_943EB10C4.1_3UTR	3.5	426-446	AT1G65810.1	P-loop containing nucleoside triphosphate hydrolases superfamily protein LENGTH=1050
		Traes_2AL_61C5A2D03.1_3UTR	3.5	434-454	UniRef90_B9MW79	NAC domain protein,
		Traes_3B_449C1177E.1_3UTR	4	449-469	sp|Q9UU96|GRC3_SCHPO	Polynucleotide 5'-hydroxyl-kinase grc3
		Traes_1DS_35954E987.1_5UTR	1	46-66	AT1G27320.1	histidine kinase 3 LENGTH=1036
		Traes_2BS_4EAB8F3C5.1_5UTR	1	48-68	sp|O23463|CMTA5_ARATH	Calmodulin-binding transcription activator 5
		Traes_3AL_4A93BA5FF.1_3UTR	3	498-518	AT1G17580.1	myosin 1 LENGTH=1520
		Traes_4BL_1BBF712A1.1_5UTR	0	50-70	AT5G56350.1	Pyruvate kinase family protein LENGTH=498
		Traes_6BL_F24527DB6.1_5UTR	4	52-72	AT5G06670.1	P-loop containing nucleoside triphosphate hydrolases superfamily protein LENGTH=986
		Traes_3DS_C894F7EF1.1_5UTR	3	52-72	sp|P62822|RAB1A_CANFA	Ras-related protein Rab-1A
		Traes_7DL_BF9A4676A.1	4	540-560	AT5G24080.1	Protein kinase superfamily protein LENGTH=470
		Traes_3B_446543473.1_5UTR	1	69-89	AT3G09550.1	Ankyrin repeat family protein LENGTH=607
		Traes_7BL_FF48B06EB.1_5UTR	3	80-100	AT3G26830.1	Cytochrome P450 superfamily protein LENGTH=490
		Traes_7BL_625F55A12.1_5UTR	2	86-106	sp|Q9C7S0|BZI60_ARATH	bZIP transcription factor 60
		Traes_4AL_74A0F59A6.1_3UTR	3	92-112	AT1G12560.1	expansin A7 LENGTH=262
		Traes_6BS_B25CB3CE0.1_5UTR	3	979-999	AT4G33920.1	Protein phosphatase 2C family protein LENGTH=380
tae-miR1130b	UCUUAUAUUGUGGGACGGAGG	Traes_5AS_E1F692526.2	3	40-61	sp|P97496|SMRC1_MOUSE	SWI/SNF complex subunit SMARCC1
		Traes_7DL_A4270172B.4	3	883-903	sp|Q9T048|DRL27_ARATH	Disease resistance protein
		Traes_5DL_A6EECBC04.1	3.5	376-396		Unknown protein
		Traes_4DS_7610E7772.3	4	688-708	sp|Q5RC80|RBM39_PONAB	RNA-binding protein 39
		Traes_7AL_0A5823569.5	4	49-69	sp|Q3SZ01|SH3Y1_BOVIN	SH3 domain-containing YSC84-like protein 1
		Contig34211_TSuiA	1	range=7-27
		Contig20226_TSuiA	1	range=3-23
		Contig210849_TSuiA	1	range=2-22
		Contig136414_TSuiA	1	87-107
		Contig91459_TSuiA	1	range=3-23
		Contig7135_TSuiA	1.5	1161-1181	sp|Q6ZRR5|TM136_HUMAN	Transmembrane protein 136
		Contig56017_TSuiA	1.5	105-125	sp|Q3UDK1|TRAD1_MOUSE	TRAF-type zinc finger domain-containing protein 1
		Contig11937_TSuiA	1.5	613-633	sp|P43335|PHS_PSEAE	Pterin-4-alpha-carbinolamine dehydratase
		Contig8507_TSuiA	1.5	49-69
		Contig60833_TSuiA	1.5	220-240
		Contig149357_TSuiA	1.5	28-48
		Contig19154_TSuiA	1.5	range=2-22
		Contig57419_TSuiA	1.5	80-100
		Contig156531_TSuiA	1.5	range=3-23
		Contig149842_TSuiA	1.5	171-191
		Contig4562_TSuiA	1.5	1014-1034	sp|O80452|AMPD_ARATH	AMP deaminase
		Contig73549_TSuiA	1.5	106-126
		Contig149569_TSuiA	1.5	72-92
		Contig17507_TSuiA	2	1555-1575	AT3G49645.1	unknown protein; FUNCTIONS IN: molecular_function unknown; INVOLVED IN: biological_process unknown; LOCATED IN: cellular_component unknown; Has 30201 Blast hits to 17322 proteins in 780 species: Archae - 12; Bacteria - 1396; Metazoa - 17338; Fungi - 3422; Plants - 5037; Viruses - 0; Other Eukaryotes - 2996 (source: NCBI BLink). LENGTH=220
		Contig64391_TSuiA	2	33-53	AT1G65950.1	Protein kinase superfamily protein LENGTH=551
		Contig939_TSuiA	2	95-115	AT5G62690.1	tubulin beta chain 2 LENGTH=450
		Contig34412_TSuiA	2	151-171	AT2G07050.1	cycloartenol synthase 1 LENGTH=759
		Contig50856_TSuiA	2	57-77
		Contig125974_TSuiA	2	84-104
		Contig25646_TSuiA	2	107-127
		Contig13864_TSuiA	2	2789-2809	sp|P49135|ERCC3_MOUSE	TFIIH basal transcription factor complex helicase XPB subunit
		Contig16870_TSuiA	2	1015-1035	Unknown protein
		Contig91054_TSuiA	2	41-61
		Contig12701_TSuiA	2	1283-1303	AT1G76130.1	alpha-amylase-like 2 LENGTH=413
		Contig48863_TSuiA	2	33-53
		Contig165047_TSuiA	2	range=5-25
		Contig216266_TSuiA	2	79-99
		Contig17272_TSuiA	2	502-522	sp|P11168|GTR2_HUMAN	Solute carrier family 2, facilitated glucose transporter member 2
		Contig161841_TSuiA	2	107-127
		Contig50796_TSuiA	2	range=4-24
		Contig254680_TSuiA	2	80-100
		Contig178713_TSuiA	2	85-105
		Contig197239_TSuiA	2	range=1-21
		Contig240505_TSuiA	2	80-100
		Contig100506_TSuiA	2	237-257
		Contig92322_TSuiA	2	172-191
		Contig10363_TSuiA	2.5	1888-1908	sp|Q338B9|GCN5_ORYSJ	Histone acetyltransferase GCN5
		Contig23068_TSuiA	2.5	1831-1851	AT2G29870.1	Aquaporin-like superfamily protein LENGTH=139
		Contig106358_TSuiA	2.5	220-240
		Contig88253_TSuiA	2.5	92-112
		Contig124924_TSuiA	2.5	80-100
		Contig17137_TSuiA	2.5	1284-1304	UniRef90_UPI000234DEB4	UPI000234DEB4 related cluster n=1 Tax=unknown RepID=UPI000234DEB4
		Contig9142_TSuiA	2.5	1136-1156	sp|Q9HC62|SENP2_HUMAN	Sentrin-specific protease 2
		Contig193981_TSuiA	2.5	80-100
		Contig177624_TSuiA	2.5	76-96
		Contig22906_TSuiA	2.5	67-87
		Contig33588_TSuiA	2.5	262-282	sp|Q9Y7L0|SEC22_SCHPO	Protein transport protein sec22
		Contig271056_TSuiA	2.5	20-40
		Contig76820_TSuiA	2.5	107-127
		Contig88270_TSuiA	2.5	27-47
		Contig69150_TSuiA	2.5	165-184
		Contig50756_TSuiA	3	278-298
		Contig51117_TSuiA	3	280-300	AT5G07900.1	Mitochondrial transcription termination factor family protein LENGTH=405
		Contig36766_TSuiA	3	14-34
		Contig129205_TSuiA	3	263-283
		Contig48384_TSuiA	3	131-151
		Contig51452_TSuiA	3	85-105
		Contig122290_TSuiA	3	119-139
		Contig189135_TSuiA	3	114-134
		Contig55688_TSuiA	3	19-39
		Contig178892_TSuiA	3	96-116
		Contig169636_TSuiA	3	50-70
		Contig21984_TSuiA	3	1415-1435	UniRef90_Q6ASS0	protein n=1 Tax=Oryza sativa subsp. japonica RepID=Q6ASS0_ORYSJ
		Contig4218_TSuiA	3	1952-1972	AT3G54190.1	Transducin/WD40 repeat-like superfamily protein LENGTH=467
		Contig37170_TSuiA	3	330-350	UniRef90_UPI000234E97D	UPI000234E97D related cluster n=1 Tax=unknown RepID=UPI000234E97D
		Contig165551_TSuiA	3	196-216
		Contig2497_TSuiA	3	27-47	AT2G25370.1	RING/U-box superfamily protein LENGTH=603
		Contig117953_TSuiA	3	113-133
		Contig49658_TSuiA	3	245-265
		Contig125945_TSuiA	3	212-232
		Contig165380_TSuiA	3	183-203
		Contig262800_TSuiA	3	64-84
		Contig165622_TSuiA	3	45-65
		Contig142095_TSuiA	3	95-115
		Contig25955_TSuiA	3	133-153
		Contig170502_TSuiA	3	69-89
		Contig187012_TSuiA	3	106-126
		Contig9239_TSuiA	3	46-66
		Contig91740_TSuiA	3	42-62
		Contig78808_TSuiA	3	113-133
		Contig175575_TSuiA	3	195-215
		Contig16895_TSuiA	3	1336-1356
		Contig155077_TSuiA	3	57-77	AT2G04865.1	Aminotransferase-like, plant mobile domain family protein LENGTH=667
		Contig43231_TSuiA	3	1070-1090	AT1G65790.1	receptor kinase 1 LENGTH=843
		Contig205650_TSuiA	3	range=5-25
		Contig28467_TSuiA	3	129-149	sp|Q6YYA3|CRS1_ORYSJ	Chloroplastic group IIA intron splicing facilitator CRS1, chloroplastic
		Contig33822_TSuiA	3	307-327
		Contig142116_TSuiA	3	221-241
		Contig100733_TSuiA	3	11-32	sp|Q54CL4|GOT1_DICDI	Protein transport protein got1 homolog
		Contig127919_TSuiA	3	97-117
		Contig168507_TSuiA	3	184-204
		Contig171471_TSuiA	3	42-62
		Contig140034_TSuiA	3	54-74
		Contig16630_TSuiA	3	79-98
		Contig149333_TSuiA	3.5	112-132
		Contig188114_TSuiA	3.5	30-50
		Contig18411_TSuiA	3.5	range=5-25
		Contig49599_TSuiA	3.5	25-45
		Contig29415_TSuiA	3.5	range=4-24
		Contig86965_TSuiA	3.5	405-425
		Contig104109_TSuiA	3.5	range=4-24
		Contig198408_TSuiA	3.5	149-169
		Contig146795_TSuiA	3.5	93-114	AT1G15910.1	XH/XS domain-containing protein LENGTH=634
		Contig77652_TSuiA	3.5	23-43
		Contig233811_TSuiA	3.5	125-145
		Contig209010_TSuiA	3.5	97-117
		Contig48263_TSuiA	3.5	442-462
		Contig62453_TSuiA	3.5	245-265	UniRef90_B6TSG7	Transmembrane protein n=1 Tax=Zea mays RepID=B6TSG7_MAIZE
		Contig58254_TSuiA	3.5	244-264
		Contig27017_TSuiA	3.5	325-345
		Contig155324_TSuiA	3.5	20-39
		Contig67672_TSuiA	4	459-479
		Contig71101_TSuiA	4	155-175
		Contig20684_TSuiA	4	471-491	sp|Q3EC97|FBL14_ARATH	F-box/LRR-repeat protein 14
		Contig92472_TSuiA	4	304-324
		Contig83933_TSuiA	4	187-207
		Contig91039_TSuiA	4	124-145	AT5G42800.1	dihydroflavonol 4-reductase LENGTH=382
		Contig239591_TSuiA	4	127-147
		Contig62874_TSuiA	4	26-47
		Contig155966_TSuiA	4	70-90
		Contig138138_TSuiA	4	range=5-25
		Contig251714_TSuiA	4	93-113
		Contig31444_TSuiA	4	89-110
		Contig253498_TSuiA	4	90-110
		Contig140117_TSuiA	4	48-68
		Contig228286_TSuiA	4	84-104
		Contig213685_TSuiA	4	42-62
		Contig23737_TSuiA	4	72-92
		Contig4277_TSuiA	4	2013-2033	AT1G30330.2	auxin response factor 6 LENGTH=935
		Contig54216_TSuiA	4	309-329
		Contig185269_TSuiA	4	70-90
		Contig20107_TSuiA	4	577-597	AT1G01490.1	Heavy metal transport/detoxification superfamily protein LENGTH=177
		Contig156129_TSuiA	4	83-103
		Contig82465_TSuiA	4	85-105
		Contig154455_TSuiA	4	range=1-21
		Contig121686_TSuiA	4	142-162
		Contig31528_TSuiA	4	176-196
		Contig218372_TSuiA	4	254-274
		Contig32064_TSuiA	4	119-139
		Contig70295_TSuiA	4	69-89
		Contig105022_TSuiA	4	78-98
		Contig4472_TSuiA	4	85-105	AT3G23610.3	dual specificity protein phosphatase 1 LENGTH=228
		Contig217297_TSuiA	4	76-96
		Contig192933_TSuiA	4	90-110
		Contig191541_TSuiA	4	range=5-25
		Contig150694_TSuiA	4	66-86
		Contig57799_TSuiA	4	22-42
		Contig647_TSuiA	4	684-704	Unknown protein
		Contig14103_TSuiA	4	119-139
		Contig165453_TSuiA	4	216-235
		Traes_5AL_2C26B1FFC.1_5UTR	0	851-871	UniRef90_C7J8X4	protein n=1 Tax=Oryza sativa subsp. japonica RepID=C7J8X4_ORYSJ
		Traes_4BL_A2081ED30.1_3UTR	0	64-84	sp|Q8TEX9|IPO4_HUMAN	Importin-4
		Traes_7AS_F38BE6DA7.1_3UTR	0	263-283	sp|Q54XX1|SRPRB_DICDI	Signal recognition particle receptor subunit beta
		Traes_2AL_35CB73CB2.1_5UTR	0.5	188-208	AT5G64700.1	nodulin MtN21 /EamA-like transporter family protein LENGTH=359
		Traes_4BL_AB3EBF1FD.1_3UTR	0.5	272-292	AT5G38170.1	Bifunctional inhibitor/lipid-transfer protein/seed storage 2S albumin superfamily protein LENGTH=103
		Traes_1AS_801D9F0BC.1_3UTR	0.5	87-107	sp|Q7XA78|D27_ARATH	Beta-carotene isomerase D27, chloroplastic
		Traes_2DL_609861A97.1_3UTR	0.5	range=7-27	AT5G07050.1	nodulin MtN21 /EamA-like transporter family protein LENGTH=402
		Traes_2BL_14B133AEB.1_3UTR	0.5	range=7-27	AT5G07050.1	nodulin MtN21 /EamA-like transporter family protein LENGTH=402
		Traes_5DL_B3C8DD9AA.1_5UTR	1	1578-1598	AT5G15330.1	SPX domain gene 4 LENGTH=318
		Traes_2AS_DACE53B24.1_3UTR	1	1800-1820	sp|Q9KKW6|LLDD_VIBCH	L-lactate dehydrogenase [cytochrome]
		Traes_2DS_F438957FE.1_3UTR	1	375-395	AT5G64320.1	Pentatricopeptide repeat (PPR) superfamily protein LENGTH=730
		Traes_6DL_5CB149734.1_3UTR	1	129-149	AT5G45410.1	unknown protein; BEST Arabidopsis thaliana protein match is: unknown protein . LENGTH=342
		Traes_4DS_1EBE1B4E4.1_5UTR	1	932-952	AT1G30240.2	unknown protein; Has 169 Blast hits to 168 proteins in 75 species: Archae - 0; Bacteria - 0; Metazoa - 49; Fungi - 68; Plants - 46; Viruses - 0; Other Eukaryotes - 6 (source: NCBI BLink). LENGTH=827
		Traes_1DL_9FE4D295D.1_5UTR	1	2058-2078	AT5G56850.1	unknown protein; EXPRESSED IN: 21 plant structures; EXPRESSED DURING: 13 growth stages; Has 35333 Blast hits to 34131 proteins in 2444 species: Archae - 798; Bacteria - 22429; Metazoa - 974; Fungi - 991; Plants - 531; Viruses - 0; Other Eukaryotes - 9610 (source: NCBI BLink). LENGTH=551
		Traes_3B_A84ED9D40.1_3UTR	1	128-148	AT3G48710.1	DEK domain-containing chromatin associated protein LENGTH=462
		Traes_5BL_39FF2F90F.1_3UTR	1	856-876	AT5G24580.1	Heavy metal transport/detoxification superfamily protein LENGTH=319
		Traes_3DS_5A21E47BA.1_3UTR	1	377-397	sp|Q9HC62|SENP2_HUMAN	Sentrin-specific protease 2
		Traes_6AL_686E9F639.1_3UTR	1	379-399	sp|Q9LN01|PPR21_ARATH	Pentatricopeptide repeat-containing protein
		Traes_7DS_619769289.1_3UTR	1	803-823	sp|Q6S001|KIF11_DICDI	Kinesin-related protein 11
		Traes_6DL_F2CADEFF6.1_3UTR	1	457-477	AT4G09120.1	RING/U-box superfamily protein LENGTH=345
		Traes_5BL_AA72FE5C0.1_5UTR	1	649-669	sp|A5PKL1|OXR1_BOVIN	Oxidation resistance protein 1
		Traes_6BS_F87437638.1_3UTR	1	157-177	UniRef90_Q53PT3	rRNA N-glycosidase n=1 Tax=Oryza sativa subsp. japonica RepID=Q53PT3_ORYSJ
		Traes_5DL_A061F2DD6.1_3UTR	1	15-35	sp|Q7ZX21|OTU5A_XENLA	OTU domain-containing protein 5-A
		Traes_7AS_9122DBC44.1_3UTR	1	84-104	AT5G24970.2	Protein kinase superfamily protein LENGTH=761
		Traes_3DS_561941A6E.1_3UTR	1	195-215	AT4G36380.1	Cytochrome P450 superfamily protein LENGTH=524
		Traes_5BL_756B1DFCF.1_3UTR	1	187-207	AT1G30270.1	CBL-interacting protein kinase 23 LENGTH=482
		Traes_1BL_59629F72F.1_3UTR	1	371-391	sp|Q9C7A8|PSF2_ARATH	DNA replication complex GINS protein PSF2
		Traes_4AL_3D6935A98.1_5UTR	1	18-38	sp|Q3UDW8|HGNAT_MOUSE	Heparan-alpha-glucosaminide N-acetyltransferase
		Traes_7DL_EFB19C389.1_3UTR	1	264-284	UniRef90_M7YPW8	60S ribosomal protein L18a-1 n=1 Tax=Triticum urartu RepID=M7YPW8_TRIUA
		Traes_4AS_049576319.1_3UTR	1	384-404	AT4G14145.1	unknown protein; FUNCTIONS IN: molecular_function unknown; INVOLVED IN: biological_process unknown; LOCATED IN: chloroplast; Has 30201 Blast hits to 17322 proteins in 780 species: Archae - 12; Bacteria - 1396; Metazoa - 17338; Fungi - 3422; Plants - 5037; Viruses - 0; Other Eukaryotes - 2996 (source: NCBI BLink). LENGTH=134
		Traes_3DL_F982BF0FB.1_3UTR	1	154-174	AT2G13560.1	NAD-dependent malic enzyme 1 LENGTH=623
		Traes_4BL_CF3E56FCD.1_3UTR	1	318-338	AT3G01015.1	TPX2 (targeting protein for Xklp2) protein family LENGTH=488
		Traes_1BS_4E905855D.1_3UTR	1	140-160	AT3G24240.1	Leucine-rich repeat receptor-like protein kinase family protein LENGTH=1141
		Traes_2DS_9BCFF2B80.1_3UTR	1	81-101	AT2G45400.1	NAD(P)-binding Rossmann-fold superfamily protein LENGTH=364
		Traes_2DS_C8CC2F963.1_3UTR	1	99-119	sp|Q7XJ98|KATAM_ARATH	Xyloglucan galactosyltransferase KATAMARI1
		Traes_6BL_A5A986E6C.1_5UTR	1	26-46	sp|Q06103|RPN7_YEAST	26S proteasome regulatory subunit RPN7
		Traes_2AL_EE1350B36.1_3UTR	1	103-123	AT5G07900.1	Mitochondrial transcription termination factor family protein LENGTH=405
		Traes_1DL_B38462A5D.1_3UTR	1	480-500	UniRef90_G7L460	Ripening-related protein n=1 Tax=Medicago truncatula RepID=G7L460_MEDTR
		Traes_1BL_E2E2ED3FE.1_3UTR	1	290-310	AT5G23590.1	DNAJ heat shock N-terminal domain-containing protein LENGTH=296
		Traes_2BL_CE6A07E1D.1_3UTR	1.5	1622-1642	UniRef90_UPI00023B1F13	UPI00023B1F13 related cluster n=1 Tax=unknown RepID=UPI00023B1F13
		Traes_5BL_45662533A.1_3UTR	1.5	1723-1743	sp|A2XNL6|SPX4_ORYSI	SPX domain-containing protein 4
		Traes_1AS_59404C639.1_5UTR	1.5	857-877	sp|A2Y0Q2|ALFL1_ORYSI	PHD finger protein ALFIN-LIKE 1
		Traes_1DL_F9213AB33.1_5UTR	1.5	473-493	sp|P43509|CPR5_CAEEL	Cathepsin B-like cysteine proteinase 5
		Traes_1DL_05B4AB2E3.1_5UTR	1.5	463-483	AT3G62860.1	alpha/beta-Hydrolases superfamily protein LENGTH=348
		Traes_4AL_1C6E2A6BF.1_3UTR	1.5	550-570	sp|Q9C7S7|ERO1_ARATH	Endoplasmic oxidoreductin-1
		Traes_4BS_6FD4DB601.1_5UTR	1.5	60-80	UniRef90_UPI00025575AE	major facilitator transporter n=1 Tax=Pseudomonas sp. S9 RepID=UPI00025575AE
		Traes_6AL_3FB51E7F6.1_3UTR	1.5	445-465	sp|A1S4X6|CLPX_SHEAM	ATP-dependent Clp protease ATP-binding subunit ClpX
		Traes_3B_A0508D46F.1_3UTR	1.5	462-482	sp|P43309|PPO_MALDO	Polyphenol oxidase, chloroplastic
		Traes_1AL_43F02DB49.1_3UTR	1.5	263-283	sp|P46975|STT3_CAEEL	Dolichyl-diphosphooligosaccharide--protein glycosyltransferase subunit STT3
		Traes_6DL_29D1C52F2.1_3UTR	1.5	466-486	UniRef90_Q6K714	protein n=3 Tax=Oryza RepID=Q6K714_ORYSJ
		Traes_2DL_7D7B1B55D.1_3UTR	1.5	319-339	AT5G11380.1	1-deoxy-D-xylulose 5-phosphate synthase 3 LENGTH=700
		Traes_5DL_DFE47E78E.1_3UTR	1.5	405-425	AT4G23000.1	Calcineurin-like metallo-phosphoesterase superfamily protein LENGTH=1015
		Traes_3DL_858101A78.1_5UTR	1.5	229-249	sp|Q91WD1|RPC4_MOUSE	DNA-directed RNA polymerase III subunit RPC4
		Traes_6AS_7B38D5B47.1_3UTR	1.5	289-309	sp|O22714|PPR86_ARATH	Pentatricopeptide repeat-containing protein
		Traes_5DL_934302FA6.1_5UTR	1.5	88-108	AT4G33470.1	histone deacetylase 14 LENGTH=423
		Traes_3DL_838442186.1_5UTR	1.5	range=1-21	UniRef90_K7W3R4	U3 small nucleolar RNA-associated protein 11 n=4 Tax=Andropogoneae RepID=K7W3R4_MAIZE
		Traes_3AS_CB2434231.1_5UTR	1.5	25-45	AT5G63000.1	Mitochondrial import inner membrane translocase subunit Tim17/Tim22/Tim23 family protein LENGTH=201
		Traes_2BS_FBBD5645B.1_3UTR	1.5	60-80	sp|O80452|AMPD_ARATH	AMP deaminase
		Traes_3B_46B4EC00E.1_3UTR	1.5	98-118	AT5G04330.1	Cytochrome P450 superfamily protein LENGTH=512
		Traes_7AL_FFC5B8676.1_3UTR	2	1310-1330	AT4G20860.1	FAD-binding Berberine family protein LENGTH=530
		Traes_7DL_ACACA513D.1_3UTR	2	1838-1858	sp|B1AY10|NFX1_MOUSE	Transcriptional repressor NF-X1
		Traes_7DL_D2EB7B8DF.1_3UTR	2	310-330	AT1G53820.1	RING/U-box superfamily protein LENGTH=310
		Traes_2AS_D5A07A9C6.1_3UTR	2	261-281	sp|Q5JEZ2|GYAR_PYRKO	Glyoxylate reductase
		Traes_2DL_5750F91AA.1_5UTR	2	162-182	sp|Q9Z315|SNUT1_MOUSE	U4/U6.U5 tri-snRNP-associated protein 1
		Traes_2DL_7511EDD3D.1_3UTR	2	294-314	AT4G21585.1	endonuclease 4 LENGTH=299
		Traes_7AS_7E99B3482.1_3UTR	2	266-286	UniRef90_M7ZDM1	Pathogenesis-related protein PRMS n=1 Tax=Triticum urartu RepID=M7ZDM1_TRIUA
		Traes_1BS_D81E948D7.1_3UTR	2	269-289	sp|Q338B9|GCN5_ORYSJ	Histone acetyltransferase GCN5
		Traes_3B_03BE0E869.1_3UTR	2	276-296	AT4G05460.1	RNI-like superfamily protein LENGTH=302
		Traes_2DL_3D4B9145A.1_3UTR	2	231-251	UniRef90_Q7EZX1	protein n=1 Tax=Oryza sativa subsp. japonica RepID=Q7EZX1_ORYSJ
		Traes_7DS_CAB1BF6AC.1_3UTR	2	268-288	UniRef90_B4G1R2	Groundhog protein 7 n=3 Tax=Zea mays RepID=B4G1R2_MAIZE
		Traes_3B_020270AA1.1_5UTR	2	57-77	sp|Q93ZS9|C3H47_ARATH	Zinc finger CCCH domain-containing protein 47
		Traes_4AS_CBEEADECC.1_3UTR	2	155-175	sp|O22212|PRP4L_ARATH	U4/U6 small nuclear ribonucleoprotein PRP4-like protein
		Traes_5DL_F243512BC.1_3UTR	2	146-166	UniRef90_C7J4B8	protein n=1 Tax=Oryza sativa subsp. japonica RepID=C7J4B8_ORYSJ
		Traes_1AL_88C4E33E6.1_5UTR	2	329-349	AT3G02130.1	receptor-like protein kinase 2 LENGTH=1151
		Traes_4AL_A99729A05.1_3UTR	2	240-260	sp|Q9SEU4|SR33_ARATH	Serine/arginine-rich splicing factor 33
		Traes_2AS_537B3DF63.1_3UTR	2	386-406	AT1G80400.1	RING/U-box superfamily protein LENGTH=407
		Traes_1BL_709B74768.1_5UTR	2	28-48	sp|Q6MAS9|GLGA_PARUW	Glycogen synthase
		Traes_5AL_2D3FB375C.1_3UTR	2	480-500	AT4G16180.2	unknown protein; FUNCTIONS IN: molecular_function unknown; INVOLVED IN: biological_process unknown; LOCATED IN: plasma membrane; BEST Arabidopsis thaliana protein match is: unknown protein . LENGTH=820
		Traes_2DS_198CE54FE.1_3UTR	2	171-191	UniRef90_UPI0002C2E7A8	UPI0002C2E7A8 related cluster n=2 Tax=unknown RepID=UPI0002C2E7A8
		Traes_7BL_2477F046C.1_3UTR	2	1673-1693	AT5G19540.1	unknown protein; FUNCTIONS IN: molecular_function unknown; INVOLVED IN: biological_process unknown; LOCATED IN: chloroplast; EXPRESSED IN: 22 plant structures; EXPRESSED DURING: 13 growth stages; Has 1807 Blast hits to 1807 proteins in 277 species: Archae - 0; Bacteria - 0; Metazoa - 736; Fungi - 347; Plants - 385; Viruses - 0; Other Eukaryotes - 339 (source: NCBI BLink). LENGTH=462
		Traes_2BL_2657EE5E2.1_3UTR	2	255-275	AT1G34750.1	Protein phosphatase 2C family protein LENGTH=282
		Traes_7DL_DE178FDB4.1_3UTR	2	152-172	AT4G28770.2	Tetraspanin family protein LENGTH=325
		Traes_3DL_F3FA5015B.1_5UTR	2	168-188	UniRef90_Q5N7Q6	Receptor-like protein kinase-like n=2 Tax=Oryza sativa subsp. japonica RepID=Q5N7Q6_ORYSJ
		Traes_4BS_B10C50512.1_3UTR	2	503-523	UniRef90_UPI00015CA02B	UPI00015CA02B related cluster n=1 Tax=unknown RepID=UPI00015CA02B
		Traes_2DS_D014BDCA2.1_3UTR	2	107-127	AT2G21610.1	pectinesterase 11 LENGTH=352
		Traes_6DL_36006E6FD.1_3UTR	2	510-530	sp|Q54YW1|ELMOA_DICDI	ELMO domain-containing protein A
		Traes_7DL_C1366F921.1_3UTR	2	544-564	AT1G73710.1	Pentatricopeptide repeat (PPR) superfamily protein LENGTH=991
		Traes_6BL_634758C90.1_3UTR	2	321-341	AT4G02050.1	sugar transporter protein 7 LENGTH=513
		Traes_4BL_65AB61144.1_3UTR	2	302-322	sp|Q7N3Q7|ARNA_PHOLL	Bifunctional polymyxin resistance protein ArnA
		Traes_5AL_6A1F041A8.1_3UTR	2	121-141	AT3G02100.1	UDP-Glycosyltransferase superfamily protein LENGTH=464
		Traes_4BL_65EF527FF.1_3UTR	2	26-46	AT5G42440.1	Protein kinase superfamily protein LENGTH=359
		Traes_5BL_74700DB311.1_5UTR	2	77-97	UniRef90_Q8H8N5	Methyltransferase, putative, TIGR00027 family protein, expressed n=3 Tax=Oryza RepID=Q8H8N5_ORYSJ
		Traes_6AL_8394C0D62.1_5UTR	2	61-81	AT1G13690.1	ATPase E1 LENGTH=177
		Traes_2DL_A270533A81.1_3UTR	2	63-82	AT4G39610.1	Protein of unknown function, DUF617 LENGTH=264
		Traes_3AL_58489E693.1_5UTR	2	24-43	sp|Q5R7K7|SENP2_PONAB	Sentrin-specific protease 2
		Traes_7DL_313D3CE50.1_3UTR	2.5	232-252	AT1G12110.1	nitrate transporter 1.1 LENGTH=590
		Traes_3AL_C9A8E6ED4.1_3UTR	2.5	753-773		Unknown protein
		Traes_3B_DE1D14339.1_3UTR	2.5	606-626	AT3G26830.1	Cytochrome P450 superfamily protein LENGTH=490
		Traes_3AS_993B34F61.1_3UTR	2.5	180-200	UniRef90_UPI0002C34749	UPI0002C34749 related cluster n=1 Tax=unknown RepID=UPI0002C34749
		Traes_5DS_BDE53BB5F.1_3UTR	2.5	80-100	AT1G78160.1	pumilio 7 LENGTH=650
		Traes_5BL_9010C082A.1_3UTR	2.5	130-150	AT3G02100.1	UDP-Glycosyltransferase superfamily protein LENGTH=464
		Traes_7BS_941D0F9E7.1_5UTR	2.5	46-66	sp|Q96P70|IPO9_HUMAN	Importin-9
		Traes_7BL_002EE3EC3.1_5UTR	2.5	176-196	AT2G45850.1	AT hook motif DNA-binding family protein LENGTH=348
		Traes_4AS_6C23CE2D6.1_5UTR	2.5	392-412	sp|Q10LJ0|NCBP1_ORYSJ	Nuclear cap-binding protein subunit 1
		Traes_3AL_20404D7E4.1_3UTR	2.5	22-42	AT3G16480.1	mitochondrial processing peptidase alpha subunit LENGTH=499
		Traes_2BL_316434127.1_3UTR	2.5	218-238	UniRef90_UPI000234ED71	UPI000234ED71 related cluster n=1 Tax=unknown RepID=UPI000234ED71
		Traes_3AL_04CD57FC2.1_3UTR	2.5	277-297	sp|A2WXD3|MRS2E_ORYSI	Magnesium transporter MRS2-E
		Traes_4BL_BCC3FB7E7.1_5UTR	2.5	269-289	UniRef90_UPI0002B44B0F	UPI0002B44B0F related cluster n=1 Tax=unknown RepID=UPI0002B44B0F
		Traes_3AL_3E4E162EE.1_3UTR	2.5	454-474	AT5G20470.1	myosin, putative LENGTH=556
		Traes_6DS_1B409CE95.1_3UTR	2.5	300-320	AT1G05570.1	callose synthase 1 LENGTH=1950
		Traes_2BS_48B2AB466.1_3UTR	2.5	82-102	UniRef90_UPI000234DEB4	UPI000234DEB4 related cluster n=1 Tax=unknown RepID=UPI000234DEB4
		Traes_2BL_551524B9B.1_5UTR	2.5	29-49	AT1G79460.1	Terpenoid cyclases/Protein prenyltransferases superfamily protein LENGTH=785
		Traes_1BS_A91580A151.1_3UTR	3	316-336	AT5G59700.1	Protein kinase superfamily protein LENGTH=829
		Traes_5BL_E98712639.1_3UTR	3	721-741	AT5G01020.1	Protein kinase superfamily protein LENGTH=410
		Traes_1AL_EAFB01544.1_3UTR	3	266-286	sp|Q338B9|GCN5_ORYSJ	Histone acetyltransferase GCN5
		Traes_7AL_96383AEEC.1_3UTR	3	991-1011	AT1G33800.1	Protein of unknown function (DUF579) LENGTH=297
		Traes_6DS_11583F62A.1_3UTR	3	242-262	sp|Q9CQ18|RNH2C_MOUSE	Ribonuclease H2 subunit C
		Traes_3DL_1825C1F9E.1_3UTR	3	1164-1184	sp|P47982|EST6_DROMA	Esterase 6
		Traes_5DS_A195DC99C.1_3UTR	3	326-346	AT3G27440.1	uridine kinase-like 5 LENGTH=465
		Traes_1BL_7C8FD5930.1_3UTR	3	123-143	sp|Q9LXA5|LRK91_ARATH	L-type lectin-domain containing receptor kinase IX.1
		Traes_3B_57690B20F.1_3UTR	3	223-243	AT1G23790.1	Plant protein of unknown function (DUF936) LENGTH=518
		Traes_5BL_010E1E2A3.1_3UTR	3	121-141	UniRef90_C7J4B8	protein n=1 Tax=Oryza sativa subsp. japonica RepID=C7J4B8_ORYSJ
		Traes_1BL_A151C620A.1_5UTR	3	132-152		Unknown protein
		Traes_5AS_A977349961.1_3UTR	3	94-114	sp|Q3EC97|FBL14_ARATH	F-box/LRR-repeat protein 14
		Traes_7DL_85A6FC0F2.1_3UTR	3	318-338	AT3G15840.1	post-illumination chlorophyll fluorescence increase LENGTH=268
		Traes_6BS_CBD931158.1_3UTR	3	42-62	AT1G21150.1	Mitochondrial transcription termination factor family protein LENGTH=390
		Traes_2DS_B8DFD067E.1_5UTR	3	241-261	UniRef90_UPI0002C35312	UPI0002C35312 related cluster n=1 Tax=unknown RepID=UPI0002C35312
		Traes_1DS_D08902BD6.1_3UTR	3	682-702	AT4G00340.1	receptor-like protein kinase 4 LENGTH=818
		Traes_6BS_FDDC181D1.1_5UTR	3	1596-1616	sp|P52428|PSA1_ORYSJ	Proteasome subunit alpha type-1
		Traes_3B_ED83F8D8D.1_3UTR	3	376-396	sp|Q4QQU5|YIPF6_RAT	Protein YIPF6
		Traes_6AL_9F1580D39.1_3UTR	3	27-47	AT3G53130.1	Cytochrome P450 superfamily protein LENGTH=539
		Traes_1DL_41E7D2C4E.1_3UTR	3	310-330	AT3G18280.1	Bifunctional inhibitor/lipid-transfer protein/seed storage 2S albumin superfamily protein LENGTH=96
		Traes_1BL_3727B0AB8.1_3UTR	3	99-119	sp|Q5ZBY9|PSBW_ORYSJ	Photosystem II reaction center W protein, chloroplastic
		Traes_6DS_6190B0566.1_3UTR	3	359-379	sp|O34641|YTRB_BACSU	ABC transporter ATP-binding protein YtrB
		Traes_6DS_C59B6322F.1_3UTR	3	150-170	sp|Q6K6S5|HSFA5_ORYSJ	Heat stress transcription factor A-5
		Traes_3AL_A306585EF.1_3UTR	3	251-271	AT3G07990.1	serine carboxypeptidase-like 27 LENGTH=459
		Traes_2AL_229EBA080.1_3UTR	3	240-260	AT1G71695.1	Peroxidase superfamily protein LENGTH=358
		Traes_7AL_0709A3CC91.1_3UTR	3	407-427	sp|Q9CZT4|RPC5_MOUSE	DNA-directed RNA polymerase III subunit RPC5
		Traes_2BL_9685774DE.1_3UTR	3	86-106	AT5G07900.1	Mitochondrial transcription termination factor family protein LENGTH=405
		Traes_2BS_EA4D55C79.1_3UTR	3	67-87	AT5G24860.1	flowering promoting factor 1 LENGTH=110
		Traes_3AL_B0A5AA3FD.1_3UTR	3	239-259	UniRef90_M7Z1G9	Transcription factor ORG2 n=1 Tax=Triticum urartu RepID=M7Z1G9_TRIUA
		Traes_5BL_769E8EB68.1_3UTR	3	362-382	UniRef90_J0AZY5	Alpha/beta hydrolase fold protein n=2 Tax=Alcaligenes RepID=J0AZY5_ALCFA
		Traes_2BL_A59C00F48.1_3UTR	3	325-345	AT1G47420.1	succinate dehydrogenase 5 LENGTH=257
		Traes_7DL_73928596C.1_3UTR	3	108-128	sp|P48347|14310_ARATH	14-3-3-like protein GF14 epsilon
		Traes_6AS_A4F79095B.1_3UTR	3	139-159	AT2G34750.1	RNA polymerase I specific transcription initiation factor RRN3 protein LENGTH=613
		Traes_2BL_ED0C079ED.1_3UTR	3	236-256		Unknown protein
		Traes_7DS_EAE3FBECD.1_3UTR	3	225-245	sp|Q5ZJ85|PRPF3_CHICK	U4/U6 small nuclear ribonucleoprotein Prp3
		Traes_5AS_68FB50ED1.1_3UTR	3	28-48	sp|O43078|ALF1_SCHPO	ATPase-like fidgetin
		Traes_5BS_7C0EA9D4A.1_3UTR	3	329-349	AT3G54190.1	Transducin/WD40 repeat-like superfamily protein LENGTH=467
		Traes_5DS_BA8613E74.1_3UTR	3	272-292	AT1G08980.1	amidase 1 LENGTH=425
		Traes_7DL_82C99049D.1_3UTR	3	124-144	AT5G07990.1	Cytochrome P450 superfamily protein LENGTH=513
		Traes_2AS_45A0E50BF.1_3UTR	3	20-40	AT2G04865.1	Aminotransferase-like, plant mobile domain family protein LENGTH=667
		Traes_4DS_E3FF7A34C.1_3UTR	3	135-155	sp|Q10J94|CYT8_ORYSJ	Cysteine proteinase inhibitor 8
		Traes_3B_637E6E81C.1_3UTR	3	624-644	sp|Q5B0J9|DBP2_EMENI	ATP-dependent RNA helicase dbp2
		Traes_2AS_913212C56.1_3UTR	3	1765-1785	sp|C1DJG1|ARGA_AZOVD	Amino-acid acetyltransferase
		Traes_3B_63D51F3D9.1_5UTR	3	53-72	UniRef90_UPI00032A5295	UPI00032A5295 related cluster n=1 Tax=unknown RepID=UPI00032A5295
		Traes_6DL_585DD5701.1_3UTR	3	349-369	UniRef90_Q6Z890	GCN5-related N-acetyltransferase-like n=4 Tax=Oryza RepID=Q6Z890_ORYSJ
		Traes_2BL_C963272C8.1_3UTR	3.5	1477-1497	AT1G73370.1	sucrose synthase 6 LENGTH=942
		Traes_7DL_88C5DE3C4.1_3UTR	3.5	648-668	AT3G13020.1	hAT transposon superfamily protein LENGTH=605
		Traes_1BL_D5BD77BE5.1_5UTR	3.5	113-133	UniRef90_UPI0002C37341	UPI0002C37341 related cluster n=1 Tax=unknown RepID=UPI0002C37341
		Traes_7DS_1797D4951.1_3UTR	3.5	245-265	sp|Q09GJ9|CRVP_PHIOL	Cysteine-rich venom protein
		Traes_4BL_5AF7ACF03.1_3UTR	3.5	74-94	UniRef90_Q1G168	MADS-box transcription factor TaAGL41 n=2 Tax=Triticum aestivum RepID=Q1G168_WHEAT
		Traes_3AL_20BAF937E.1_3UTR	3.5	300-320	UniRef90_B1G547	NAD-dependent epimerase/dehydratase n=2 Tax=Burkholderia RepID=B1G547_9BURK
		Traes_2BS_A87D49831.1_3UTR	3.5	274-294	sp|P53170|PKP2_YEAST	Pyruvate dehydrogenase kinase 2, mitochondrial
		Traes_1DS_783351B30.1_3UTR	3.5	208-228	AT2G15020.1	unknown protein; BEST Arabidopsis thaliana protein match is: unknown protein . LENGTH=526
		Traes_2AS_D38A5E045.1_3UTR	3.5	194-214	sp|B0KBN4|GATA_THEP3	Glutamyl-tRNA(Gln) amidotransferase subunit A
		Traes_4DL_7C8234BD1.1_3UTR	3.5	242-262	sp|Q2NHW0|DAPB_METST	4-hydroxy-tetrahydrodipicolinate reductase
		Traes_6DS_8C1FC076E.1_3UTR	3.5	1123-1143	sp|C5XYW4|RU1C2_SORBI	U1 small nuclear ribonucleoprotein C-2
		Traes_7DS_CA0DAA41B.1_3UTR	3.5	649-669	sp|A5D3X6|LEPA_PELTS	Elongation factor 4
		Traes_2BL_F7FB5404B.1_3UTR	3.5	236-256	AT5G49650.1	xylulose kinase-2 LENGTH=558
		Traes_3B_D45066090.1_3UTR	3.5	451-471	AT3G15353.1	metallothionein 3 LENGTH=69
		Traes_6AS_912DA59AA.1_3UTR	3.5	309-329	AT3G50520.1	Phosphoglycerate mutase family protein LENGTH=230
		Traes_1BS_9FAA5E026.1_3UTR	3.5	113-133	AT3G16785.1	phospholipase D P1 LENGTH=1096
		Traes_4DL_C615C8567.1_3UTR	3.5	385-405	AT4G14145.1	unknown protein; FUNCTIONS IN: molecular_function unknown; INVOLVED IN: biological_process unknown; LOCATED IN: chloroplast; Has 30201 Blast hits to 17322 proteins in 780 species: Archae - 12; Bacteria - 1396; Metazoa - 17338; Fungi - 3422; Plants - 5037; Viruses - 0; Other Eukaryotes - 2996 (source: NCBI BLink). LENGTH=134
		Traes_3B_24278CD93.1_3UTR	3.5	242-262	AT5G42500.1	Disease resistance-responsive (dirigent-like protein) family protein LENGTH=185
		Traes_2DS_1833BCFE3.1_3UTR	3.5	67-87	AT5G24860.1	flowering promoting factor 1 LENGTH=110
		Traes_2DS_CDD18305B.1_5UTR	3.5	397-417		Unknown protein
		Traes_5BS_7FF02D8B3.1_3UTR	3.5	28-48	sp|O43078|ALF1_SCHPO	ATPase-like fidgetin
		Traes_6BS_A7DE5BFD1.1_3UTR	3.5	215-235	AT2G12646.1	PLATZ transcription factor family protein LENGTH=256
		Traes_1BL_1659967FA.1_3UTR	3.5	224-244	Unknown protein	IPR027093 (EAF family)
		Traes_4DS_808AD9543.1_3UTR	3.5	185-205	UniRef90_UPI000234E9D5	UPI000234E9D5 related cluster n=1 Tax=unknown RepID=UPI000234E9D5
		Traes_2AL_79AD48080.1_5UTR	3.5	65-85	sp|Q3UDW8|HGNAT_MOUSE	Heparan-alpha-glucosaminide N-acetyltransferase
		Traes_3B_9376F8CE4.1_3UTR	3.5	24-44	UniRef90_C7IWJ0	protein n=1 Tax=Oryza sativa subsp. japonica RepID=C7IWJ0_ORYSJ
		Traes_6DS_ED2783EA5.1_3UTR	3.5	90-110	UniRef90_C7IYG9	protein n=1 Tax=Oryza sativa subsp. japonica RepID=C7IYG9_ORYSJ
		Traes_2BL_9AF083258.1_3UTR	3.5	1143-1163	AT3G27540.1	beta-1,4-N-acetylglucosaminyltransferase family protein LENGTH=390
		Traes_2AS_A87C9864B.1_3UTR	3.5	1770-1790	sp|Q9MA92|FPP3_ARATH	Filament-like plant protein 3
		Traes_3DL_8CF059E3E.1_3UTR	3.5	253-273	sp|P74158|SUHB_SYNY3	Inositol-1-monophosphatase
		Traes_2AS_B2BD6AD3C.1_3UTR	3.5	128-148	AT5G64320.1	Pentatricopeptide repeat (PPR) superfamily protein LENGTH=730
		Traes_5AL_FC94B5FB6.1_3UTR	3.5	328-348	AT5G49810.1	methionine S-methyltransferase LENGTH=1071
		Traes_4DL_1D4A338DE.1_3UTR	3.5	295-315	sp|A6TF98|ARNA_KLEP7	Bifunctional polymyxin resistance protein ArnA
		Traes_4BS_105DAA77B.1_5UTR	3.5	67-87	AT4G01950.1	glycerol-3-phosphate acyltransferase 3 LENGTH=520
		Traes_5DL_B1E2378F2.1_3UTR	3.5	1522-1541	sp|Q9C7X7|HSP7N_ARATH	Heat shock 70 kDa protein 18
		Traes_4BS_959C97F4F.1_3UTR	4	775-795	AT1G74450.1	Protein of unknown function (DUF793) LENGTH=397
		Traes_2DS_9520F146E.1_5UTR	4	199-219	AT2G30210.1	laccase 3 LENGTH=570
		Traes_6BS_812D3A692.1_3UTR	4	204-224	UniRef90_Q6Z8L0	Mitochondrial transcription termination factor-like n=4 Tax=Oryza RepID=Q6Z8L0_ORYSJ
		Traes_3AL_ED29EBD89.1_3UTR	4	1165-1185	sp|Q94AS5|ICME_ARATH	Isoprenylcysteine alpha-carbonyl methylesterase ICME
		Traes_2DS_070B0664F.1_5UTR	4	519-539	AT1G79630.1	Protein phosphatase 2C family protein LENGTH=504
		Traes_5DL_8FBC01EB0.1_5UTR	4	505-525	UniRef90_UPI000234DEB4	UPI000234DEB4 related cluster n=1 Tax=unknown RepID=UPI000234DEB4
		Traes_2DL_2FB11E18C.1_5UTR	4	41-61	AT5G26150.1	protein kinase family protein LENGTH=703
		Traes_1BS_2F6DD776E.1_3UTR	4	644-664	sp|Q5U508|TBCE_XENLA	Tubulin-specific chaperone E
		Traes_1AL_6E5BA9C6F.1_3UTR	4	403-423	sp|P12333|CB2A_SPIOL	Chlorophyll a-b binding protein, chloroplastic
		Traes_2BL_41F1A5E5F.1_3UTR	4	532-552	AT1G33260.1	Protein kinase superfamily protein LENGTH=349
		Traes_5BL_2CBFD9D6A.1_5UTR	4	421-441	UniRef90_G7L1V8	Aldo/keto-reductase family protein n=9 Tax=Medicago RepID=G7L1V8_MEDTR
		Traes_3AS_137C2C208.1_3UTR	4	140-160	AT2G25660.1	embryo defective 2410 LENGTH=2166
		Traes_4DS_990D31BB1.1_5UTR	4	114-134	UniRef90_Q7XE06	HAT family dimerisation domain containing protein n=2 Tax=Oryza sativa subsp. japonica RepID=Q7XE06_ORYSJ
		Traes_3AL_C0D1C4403.1_3UTR	4	154-174	AT2G13560.1	NAD-dependent malic enzyme 1 LENGTH=623
		Traes_6DL_38B41C198.1_3UTR	4	385-405	sp|Q6P9U4|SLMO2_RAT	Protein slowmo homolog 2
		Traes_4BL_6CBFA2771.1_3UTR	4	240-260	AT5G05470.1	eukaryotic translation initiation factor 2 alpha subunit LENGTH=344
		Traes_2AL_B1CA83890.1_3UTR	4	190-210	UniRef90_Q7EZX1	protein n=1 Tax=Oryza sativa subsp. japonica RepID=Q7EZX1_ORYSJ
		Traes_7DL_D1A06F4A0.1_3UTR	4	166-186	sp|Q50940|CAH_NEIGO	Carbonic anhydrase
		Traes_7BS_E3E8C9AAE.1_3UTR	4	264-284	sp|Q54XX1|SRPRB_DICDI	Signal recognition particle receptor subunit beta
		Traes_6AS_BE4F761EB1.1_3UTR	4	264-284	sp|Q9XEX2|PRX2B_ARATH	Peroxiredoxin-2B
		Traes_7BL_B78FAD060.1_5UTR	4	31-51	AT3G62760.1	Glutathione S-transferase family protein LENGTH=219
		Traes_5AL_800481A96.1_3UTR	4	261-281	sp|Q9SDA8|FBL10_ARATH	F-box/LRR-repeat protein 10
		Traes_3DL_1DA454A9F.1_3UTR	4	133-153		Unknown protein
		Traes_4BS_F83CB32DD.1_3UTR	4	284-304	AT1G48000.1	myb domain protein 112 LENGTH=243
		Traes_2DL_10E3118B4.1_3UTR	4	102-122	AT1G61810.3	beta-glucosidase 45 LENGTH=543
		Traes_5AS_244562A2A.1_5UTR	4	300-320	sp|Q93XX5|Y5713_ARATH	PI-PLC X domain-containing protein
		Traes_6AL_F27168073.1_5UTR	4	392-412	AT1G24267.2	Protein of unknown function (DUF1664) LENGTH=344
		Traes_4DL_5F8CEB299.1_3UTR	4	623-643	AT5G64570.1	beta-D-xylosidase 4 LENGTH=784
		Traes_3B_942882A64.1_3UTR	4	552-572	UniRef90_Q8S5H8	Expressed protein n=3 Tax=Oryza RepID=Q8S5H8_ORYSJ
		Traes_4BS_AAE1439D4.1_5UTR	4	468-488	sp|Q9FRG8|GRF9_ORYSJ	Growth-regulating factor 9
		Traes_3DS_02E8498D5.1_3UTR	4	564-584	AT2G36780.1	UDP-Glycosyltransferase superfamily protein LENGTH=496
		Traes_5DL_382806161.1_5UTR	4	404-424	sp|Q7Y0V7|ROC6_ORYSJ	Homeobox-leucine zipper protein ROC6
		Traes_7DS_16B6D3A80.1_3UTR	4	536-556	sp|O23337|PP311_ARATH	Pentatricopeptide repeat-containing protein
		Traes_7AL_E92ABFC84.1_3UTR	4	360-380	AT3G13000.2	Protein of unknown function, DUF547 LENGTH=582
		Traes_2AS_CBB2430AD.1_3UTR	4	450-470	sp|O81973|C93A3_SOYBN	Cytochrome P450 93A3
		Traes_2BL_BEF7320DE.1_3UTR	4	303-323	sp|Q6CIV2|DBP2_KLULA	ATP-dependent RNA helicase DBP2
		Traes_2AL_AC3FC0869.1_3UTR	4	314-334	sp|Q6CIV2|DBP2_KLULA	ATP-dependent RNA helicase DBP2
		Traes_1DL_84C15D335.1_3UTR	4	403-423	sp|P04782|CB24_PETSP	Chlorophyll a-b binding protein 25, chloroplastic
		Traes_5AL_3976F401A.1_3UTR	4	361-381	AT2G46760.1	D-arabinono-1,4-lactone oxidase family protein LENGTH=603
		Traes_2DL_0E07C67BF.1_3UTR	4	range=7-27	sp|A4IHA1|HTRA1_XENTR	Serine protease HTRA1
		Traes_5DL_6E81BE289.1_3UTR	4	489-509	AT5G11250.1	Disease resistance protein (TIR-NBS-LRR class) LENGTH=1189
		Traes_1AL_FA4A9FA74.1_3UTR	4	269-289	UniRef90_B9T609	RNA binding protein, putative n=1 Tax=Ricinus communis RepID=B9T609_RICCO
		Traes_4DS_220628F6B.1_3UTR	4	93-113	UniRef90_Q6AVT4	Expressed protein n=3 Tax=Oryza RepID=Q6AVT4_ORYSJ
		Traes_1BS_0F6319D01.1_3UTR	4	258-278	sp|Q8K2M3|SRR1L_MOUSE	SRR1-like protein
		Traes_6BS_3898FE3CB.1_3UTR	4	390-410	sp|Q9T048|DRL27_ARATH	Disease resistance protein
		Traes_6AS_7F461605A.1_3UTR	4	294-314	sp|P56164|MPA51_PHAAQ	Major pollen allergen Pha a 5.1
		Traes_1DS_4E3A925B9.1_5UTR	4	184-204	AT4G08850.1	Leucine-rich repeat receptor-like protein kinase family protein LENGTH=1045
		Traes_1DL_F77EAE8EA.1_5UTR	4	423-443	AT5G46800.1	Mitochondrial substrate carrier family protein LENGTH=300
		Traes_7BS_E02DEC947.1_5UTR	4	41-61	sp|P93194|RPK1_IPONI	Receptor-like protein kinase
		Traes_3AS_5D4E02ABE.1_3UTR	4	102-122	AT1G65950.1	Protein kinase superfamily protein LENGTH=551
		Traes_1DS_7868656E4.1_3UTR	4	379-398	sp|Q8GXZ3|Y5102_ARATH	Serine/threonine-protein kinase
		Traes_4DS_E3FF7A34C.1_3UTR	4	106-125	sp|Q10J94|CYT8_ORYSJ	Cysteine proteinase inhibitor 8
tae-miR1135b	UCUGCGACAAGUAAUUCCGAACGG	Contig163823_TSuiA	2	180-203
		Contig9839_TSuiA	2	range=8-31
		Contig45634_TSuiA	2	166-189
		Contig176812_TSuiA	2	102-125
		Contig14849_TSuiA	2.5	1817-1840
		Contig26062_TSuiA	2.5	1214-1237
		Contig140155_TSuiA	2.5	100-123
		Contig9542_TSuiA	3	range=6-29
		Contig84709_TSuiA	3	441-464	UniRef90_UPI000234F898	UPI000234F898 related cluster n=1 Tax=unknown RepID=UPI000234F898
		Contig52774_TSuiA	3	103-126
		Contig112782_TSuiA	3	31-53
		Contig90494_TSuiA	3.5	128-151
		Contig136524_TSuiA	3.5	range=3-26
		Contig4992_TSuiA	3.5	108-131	AT3G63250.1	homocysteine methyltransferase 2 LENGTH=333
		Contig20939_TSuiA	3.5	range=6-29	UniRef90_UPI0002C31044	UPI0002C31044 related cluster n=1 Tax=unknown RepID=UPI0002C31044
		Contig102447_TSuiA	4	31-54
		Contig128662_TSuiA	4	388-411	sp|Q8GUG9|PUB11_ARATH	U-box domain-containing protein 11
		Contig119223_TSuiA	4	103-126
		Contig19175_TSuiA	4	42-65
		Contig162838_TSuiA	4	97-120
		Contig452_TSuiA	4	116-139	AT5G19760.1	Mitochondrial substrate carrier family protein LENGTH=298
		Contig122517_TSuiA	4	310-333
		Contig171071_TSuiA	4	30-53
		Contig24236_TSuiA	4	52-75
		Traes_2DS_BCB7C3C11.1_3UTR	0	301-324	AT5G55580.1	Mitochondrial transcription termination factor family protein LENGTH=496
		Traes_1AL_B4D55A0CE.1_3UTR	1	233-256	sp|Q9VK07|UVRAG_DROME	UV radiation resistance-associated gene protein
		Traes_4AL_F04F9FDF5.1_3UTR	1.5	60-83	sp|P19515|LIP_RHIMI	Lipase
		Traes_2DL_C9AF029BD.1_3UTR	1.5	68-91	AT2G25680.1	molybdate transporter 1 LENGTH=456
		Traes_3B_6D76ABCFA.1_3UTR	2	165-188	UniRef90_B6T355	Gibberellin receptor GID1L2 n=2 Tax=Zea mays RepID=B6T355_MAIZE
		Traes_2DS_82116F38F.1_3UTR	2	201-224	AT1G48490.1	Protein kinase superfamily protein LENGTH=1235
		Traes_3B_B2BA7CF8B.1_3UTR	2.5	384-407	AT4G18040.1	eukaryotic translation initiation factor 4E LENGTH=235
		Traes_6BS_2BCF1B8D0.1_3UTR	3	99-122	sp|Q5JJV0|INV4_ORYSJ	Beta-fructofuranosidase, insoluble isoenzyme 4
		Traes_5AL_675D0818E.1_3UTR	3.5	763-786	sp|P45406|CCMH_RHIME	Cytochrome c-type biogenesis protein CcmH
		Traes_7DL_DA620801B.1_5UTR	4	127-150	AT1G63690.2	SIGNAL PEPTIDE PEPTIDASE-LIKE 2 LENGTH=540
		Traes_2AS_A98A48472.1_3UTR	4	212-235	UniRef90_UPI00032A986C	UPI00032A986C related cluster n=1 Tax=unknown RepID=UPI00032A986C
		Traes_1BS_24FC582AD.1_3UTR	4	130-153	AT2G30840.1	2-oxoglutarate (2OG) and Fe(II)-dependent oxygenase superfamily protein LENGTH=362
		Traes_7AL_8C73DEC63.1_3UTR	4	667-690	sp|Q9SY02|PP301_ARATH	Pentatricopeptide repeat-containing protein
tae-miR1135c	UAAGACAAGUAAUUCAGAACGGAG	Traes_7DL_DA620801B.1_5UTR	1.5	125-148	AT1G63690.2	SIGNAL PEPTIDE PEPTIDASE-LIKE 2 LENGTH=540
		Traes_3B_6D76ABCFA.1_3UTR	3	163-186	UniRef90_B6T355	Gibberellin receptor GID1L2 n=2 Tax=Zea mays RepID=B6T355_MAIZE
		Traes_5BS_ACADC6031.1_3UTR	4	178-201	sp|Q9T048|DRL27_ARATH	Disease resistance protein
		Traes_2AL_21DE5BA34.1_3UTR	2.5	181-204	AT5G64700.1	nodulin MtN21 /EamA-like transporter family protein LENGTH=359
		Traes_6BS_147BF2D07.1_3UTR	2.5	190-213	sp|A4SE48|ZUPT_PROVI	Zinc transporter ZupT
		Traes_3B_6F5009CC4.1_3UTR	2.5	192-215	sp|Q9MAX5|COPZ1_ORYSJ	Coatomer subunit zeta-1
		Traes_7AS_AFF4CD34F.1_3UTR	2	214-237	AT3G26890.1	unknown protein; BEST Arabidopsis thaliana protein match is: unknown protein . LENGTH=649
		Traes_7AL_3363AD1E0.17	2	214-237	sp|P80457|XDH_BOVIN	Xanthine dehydrogenase/oxidase
		Traes_3B_E53061B57.1_3UTR	1.5	229-252	sp|Q2KIP8|HACD2_BOVIN	Very-long-chain (3R)-3-hydroxyacyl-[acyl-carrier protein] dehydratase 2
		Traes_2DL_36DD958E1.1_3UTR	4	245-268	AT1G32160.1	Protein of unknown function (DUF760) LENGTH=406
		Traes_2AL_463692D9F.1_3UTR	4	247-270	AT1G32160.1	Protein of unknown function (DUF760) LENGTH=406
		Traes_4BS_FC16221A2.1_3UTR	4	259-282	AT3G02130.1	receptor-like protein kinase 2 LENGTH=1151
		Traes_4AL_44D3A228A.1_3UTR	2.5	262-285	AT3G02130.1	receptor-like protein kinase 2 LENGTH=1151
		Traes_3AS_6F9355B92.1_3UTR	4	411-434	sp|Q94IW5|C90D2_ORYSJ	Cytochrome P450 90D2
		Traes_6DL_2CA635009.1_3UTR	3.5	445-469	sp|Q9AS36|CCL11_ORYSJ	Cyclin-L1-1
		Traes_5AL_38B610793.2	4	6367-6390	AT1G80070.1	Pre-mRNA-processing-splicing factor LENGTH=2359
		Traes_1AL_EDBE3B3F1.1_3UTR	1.5	65-88	sp|F4I214|TET10_ARATH	Tetraspanin-10
		Traes_3DL_19DFB0DBE.1_5UTR	3	769-792	sp|A6Q4D3|RL27_NITSB	50S ribosomal protein L27
		Traes_5AL_38B610793.6	4	982-1005	AT1G80070.1	Pre-mRNA-processing-splicing factor LENGTH=2359
tae-miR1135d	UCUGAGACAAGUAAUUCCGAACGG	Traes_7DL_DA620801B.1_5UTR	2	127-150	AT1G63690.2	SIGNAL PEPTIDE PEPTIDASE-LIKE 2 LENGTH=540
		Traes_1BS_24FC582AD.1_3UTR	4	130-153	AT2G30840.1	2-oxoglutarate (2OG) and Fe(II)-dependent oxygenase superfamily protein LENGTH=362
		Traes_3B_6D76ABCFA.1_3UTR	0	165-188	UniRef90_B6T355	Gibberellin receptor GID1L2 n=2 Tax=Zea mays RepID=B6T355_MAIZE
		Traes_2AL_21DE5BA34.1_3UTR	4	183-206	AT5G64700.1	nodulin MtN21 /EamA-like transporter family protein LENGTH=359
		Traes_2DS_82116F38F.1_3UTR	4	201-224	AT1G48490.1	Protein kinase superfamily protein LENGTH=1235
		Traes_3B_E53061B57.1_3UTR	3.5	231-254	sp|Q2KIP8|HACD2_BOVIN	Very-long-chain (3R)-3-hydroxyacyl-[acyl-carrier protein] dehydratase 2
		Traes_1AL_B4D55A0CE.1_3UTR	3	233-256	sp|Q9VK07|UVRAG_DROME	UV radiation resistance-associated gene protein
		Traes_4AL_F04F9FDF5.1_3UTR	3.5	60-83	sp|P19515|LIP_RHIMI	Lipase
		Traes_1AL_EDBE3B3F1.1_3UTR	3	67-90	sp|F4I214|TET10_ARATH	Tetraspanin-10
		Traes_2DL_C9AF029BD.1_3UTR	3.5	68-91	AT2G25680.1	molybdate transporter 1 LENGTH=456
		Traes_3DL_19DFB0DBE.1_5UTR	4	771-794	sp|A6Q4D3|RL27_NITSB	50S ribosomal protein L27
tae-miR1136b	ACUUGUCGCAGGUAUGGAUGUAUC	Traes_6AL_C13753B31.1_3UTR	1	179-202	AT1G79180.1	myb domain protein 63 LENGTH=294
		Traes_2BS_4914C7128.1_3UTR	2	170-193		Unknown protein
		Traes_1AS_7AB089C23.1_5UTR	3	22-45	AT3G57200.1	unknown protein; BEST Arabidopsis thaliana protein match is: unknown protein . LENGTH=514
		Traes_5BS_AE8F8B4E8.1_3UTR	3	60-83		Unknown protein
		Traes_7BL_56B80DB6F.1_5UTR	4	range=4-27	sp|Q9M4A1|SPO12_ARATH	Meiotic recombination protein SPO11-2
tae-miR1137b-5p	UCCGUUCCAGAAUAGAUGACC	Traes_4DS_28E6C4F21.3	2	61-81	Traes_4DS_28E6C4F21	AT5G19860.1
		Traes_5BL_C52B6F6D6.2	3	1359-1378	Traes_5BL_C52B6F6D6	AT2G28930.1
		Traes_2BL_94A287CDF.3	3.5	3022-3042	Traes_2BL_94A287CDF	UniRef90_Q7XM87
		Traes_7AS_0F0291904.1	4	844-864	Traes_7AS_0F0291904	sp|Q9FJ45|GDL83_ARATH
		Traes_4AL_748BB4675.1	4	844-864	Traes_4AL_748BB4675	sp|Q9FJ45|GDL83_ARATH
		Traes_3B_2CACD2687.1	4	248-268	Traes_3B_2CACD2687	AT4G39220.1
		Traes_5DL_3FE69E650.1	4	1062-1081	Traes_5DL_3FE69E650	AT2G28930.1
		Contig101984_TSuiA	2.5	87-107
		Contig6194_TSuiA	3	48-68	AT4G11600.1	glutathione peroxidase 6 LENGTH=232
		Contig3078_TSuiA	3	1616-1636	AT3G04710.1	ankyrin repeat family protein LENGTH=456
		Contig42449_TSuiA	3	220-240	sp|Q54QU5|WDR89_DICDI	WD repeat-containing protein 89 homolog
		Contig66194_TSuiA	3	21-41
		Contig239828_TSuiA	3	range=3-23
		Contig23208_TSuiA	3	206-226
		Contig27528_TSuiA	3	78-98
		Contig153065_TSuiA	3.5	21-41
		Contig6069_TSuiA	4	range=9-29	UniRef90_Q6ASR3	protein n=1 Tax=Oryza sativa subsp. japonica RepID=Q6ASR3_ORYSJ
		Contig87791_TSuiA	4	102-122
		Contig42912_TSuiA	4	12-32	AT2G24610.1	cyclic nucleotide-gated channel 14 LENGTH=726
		Contig35429_TSuiA	4	12-32
		Contig16496_TSuiA	4	67-87
		Contig150201_TSuiA	4	range=8-28
		Contig64875_TSuiA	4	241-261	AT5G13710.1	sterol methyltransferase 1 LENGTH=336
		Traes_4AL_9F373E931.1_3UTR	1	311-331	AT4G34215.1	Domain of unknown function (DUF303) LENGTH=260
		Traes_5BS_40B7DA6EE.1_3UTR	1	288-308	UniRef90_UPI0002C2E36E	UPI0002C2E36E related cluster n=1 Tax=unknown RepID=UPI0002C2E36E
		Traes_4BS_59715D886.1_3UTR	1	246-266	AT2G18990.1	thioredoxin domain-containing protein 9 homolog LENGTH=211
		Traes_1BL_EC3E899FE.1_5UTR	1	27-47	AT1G58290.1	Glutamyl-tRNA reductase family protein LENGTH=543
		Traes_2DL_C29EDC564.1_3UTR	1	321-341	AT1G15950.1	cinnamoyl coa reductase 1 LENGTH=344
		Traes_2BS_C9C1928B7.1_3UTR	1	373-393	UniRef90_UPI0002C35312	UPI0002C35312 related cluster n=1 Tax=unknown RepID=UPI0002C35312
		Traes_1AL_2116059A5.1_3UTR	1	329-349	AT5G03415.1	Transcription factor DP LENGTH=385
		Traes_5BL_6C7389D01.1_3UTR	1	187-207	sp|P13703|HMGCL_PSEMV	Hydroxymethylglutaryl-CoA lyase
		Traes_2BL_49CBDC51B.1_5UTR	1	51-71	AT1G65800.1	receptor kinase 2 LENGTH=847
		Traes_7BL_11C5C7BC4.1_3UTR	1	544-564	sp|Q9KNE8|GLGB_VIBCH	1,4-alpha-glucan branching enzyme GlgB
		Traes_4AL_041B3C745.1_5UTR	1	78-98	sp|Q6AWY4|GRF5_ORYSJ	Growth-regulating factor 5
		Traes_2BL_2B983AD37.1_3UTR	1	234-254	sp|Q9SEI4|PRS6B_ARATH	26S protease regulatory subunit 6B homolog
		Traes_5AL_3021F14D8.1_5UTR	1	314-334	AT1G29500.1	SAUR-like auxin-responsive protein family LENGTH=135
		Traes_6BL_462C2179A.1_5UTR	2	68-88	AT4G20850.1	tripeptidyl peptidase ii LENGTH=1380
		Traes_7AS_D0A89CDD4.1_5UTR	2	100-120	UniRef90_Q8RWU3	Myb family transcription factor n=4 Tax=Arabidopsis RepID=Q8RWU3_ARATH
		Traes_1BL_78443376F.1_3UTR	2	149-169	sp|Q39214|RPM1_ARATH	Disease resistance protein RPM1
		Traes_5BS_35204BB0F.1_5UTR	2	35-55	AT1G19110.1	inter-alpha-trypsin inhibitor heavy chain-related LENGTH=754
		Traes_3DL_7EF7BC2E0.1_3UTR	2	91-111	sp|Q54IV7|RFT1_DICDI	Protein RFT1 homolog
		Traes_5BL_1F9DF8D94.1_3UTR	2	72-92	sp|Q81CK1|KYNB_BACCR	Kynurenine formamidase
		Traes_2DS_13F997B23.1_5UTR	2	522-542	sp|B1B5D5|NNJA3_WHEAT	Ninja-family protein 3
		Traes_4BL_C84C7B1C7.1_5UTR	2	173-193	AT3G05020.1	acyl carrier protein 1 LENGTH=137
		Traes_1DL_C66FA913A.1_3UTR	2	929-949	AT2G46380.1	Protein of unknown function (DUF3133) LENGTH=768
		Traes_6AS_F18C49565.1_5UTR	2	321-341	UniRef90_M8A1S5	Far upstream element-binding protein 2 n=2 Tax=Triticeae RepID=M8A1S5_TRIUA
		Traes_5BL_1A2D894A5.1_3UTR	2	308-328	sp|Q5VYK3|ECM29_HUMAN	Proteasome-associated protein ECM29 homolog
		Traes_7AS_C24C1C15A.1_3UTR	2	92-112	sp|Q40746|NIP11_ORYSJ	Aquaporin NIP1-1
		Traes_5AL_2765E104A.1_3UTR	3	1701-1721	sp|Q8LPQ9|FPA_ARATH	Flowering time control protein FPA
		Traes_7DL_5B4B21BA0.1_3UTR	3	191-211	AT3G07840.1	Pectin lyase-like superfamily protein LENGTH=401
		Traes_1DS_FFEF78B03.1_3UTR	3	171-191	AT1G22610.1	C2 calcium/lipid-binding plant phosphoribosyltransferase family protein LENGTH=1029
		Traes_5BL_6D79EDFAA.1_3UTR	3	95-115	AT5G26150.1	protein kinase family protein LENGTH=703
		Traes_2BS_B8F275683.1_3UTR	3	128-148	AT2G32090.1	Lactoylglutathione lyase / glyoxalase I family protein LENGTH=135
		Traes_2BL_4BFCCF562.1_5UTR	3	462-482	UniRef90_B6SZM0	GNS1/SUR4 membrane protein n=1 Tax=Zea mays RepID=B6SZM0_MAIZE
		Traes_3DL_64EACAD9C.1_3UTR	3	321-341	AT1G15950.1	cinnamoyl coa reductase 1 LENGTH=344
		Traes_3B_F45FCFE62.1_3UTR	3	487-507	AT4G11070.1	WRKY family transcription factor LENGTH=313
		Traes_1DL_BB1076D6B.1_5UTR	3	62-82	AT1G21780.1	BTB/POZ domain-containing protein LENGTH=326
		Traes_3B_E6D5D487E.1_3UTR	3	344-364	AT3G25490.1	Protein kinase family protein LENGTH=433
		Traes_2BL_07AD14DF5.1_3UTR	3.5	134-154	AT1G18490.1	Protein of unknown function (DUF1637) LENGTH=282
		Traes_3B_31DB849ED.1_3UTR	3.5	100-120	AT4G21380.1	receptor kinase 3 LENGTH=850
		Traes_4BL_CC7FF6AC8.1_5UTR	3.5	range=9-29	AT3G52850.1	vacuolar sorting receptor homolog 1 LENGTH=623
		Traes_4BL_B4A3BF346.1_3UTR	3.5	290-310	sp|Q3SFZ6|MSBA_THIDA	Lipid A export ATP-binding/permease protein MsbA
		Traes_4DL_CD9F2C6A5.1_3UTR	3.5	290-310	sp|Q2LVL0|MSBA_SYNAS	Lipid A export ATP-binding/permease protein MsbA
		Traes_2BL_4EAE12D10.1_3UTR	4	203-223	AT5G23230.1	nicotinamidase 2 LENGTH=198
		Traes_3B_54E372DF5.1_3UTR	4	145-165		Unknown protein
		Traes_2DS_CA627938A.1_3UTR	4	527-547	sp|Q5R580|ZRAB2_PONAB	Zinc finger Ran-binding domain-containing protein 2
		Traes_5AL_E3D3E2A1E.1_5UTR	4	range=7-27	AT3G54640.1	tryptophan synthase alpha chain LENGTH=312
		Traes_1DL_2468BECD3.1_5UTR	4	1129-1148	sp|P18616|RPB1_ARATH	DNA-directed RNA polymerase II subunit RPB1
		Traes_7BL_F27D01730.1_3UTR	4	250-270	AT2G17700.1	ACT-like protein tyrosine kinase family protein LENGTH=546
tae-miR1162	GUUGUAGUAAUUUAGGCCGUG	Traes_3B_85EDE5750.1_3UTR	4	230-250	sp|Q8GT06|MUS81_ORYSJ	Crossover junction endonuclease MUS81
tae-miR1432	UCAGGAGAGAUGACACCGACG	Traes_1DL_696E3F6A2.1	1.5	41-61	AT4G20780.1	calmodulin like 42 LENGTH=191
		Traes_1BL_19E9499CD.1	1.5	41-61	AT5G44460.1	calmodulin like 43 LENGTH=181
		Traes_1AL_A8C52986E.1	1.5	41-61	AT4G20780.1	calmodulin like 42 LENGTH=191
		Traes_4BS_84F2FB1CF.2	3	45-64	AT3G12620.1	Protein phosphatase 2C family protein LENGTH=385
		Traes_3B_FF3604E02.2	3.5	99-119	AT4G24670.1	tryptophan aminotransferase related 2 LENGTH=440
		Traes_1DL_C3C407FC1.1	3.5	41-61	AT5G44460.1	calmodulin like 43 LENGTH=181
		Traes_5AS_329D02E70.6	3.5	91-110	UniRef90_R7W1V9	CCR4-NOT transcription complex subunit 2 n=1 Tax=Aegilops tauschii RepID=R7W1V9_AEGTA
		Traes_2AS_854EBDA01.6	3.5	91-110	UniRef90_Q5JL31	protein n=3 Tax=Oryza RepID=Q5JL31_ORYSJ
		Traes_4AS_4B81C93C0.1	4	228-248	sp|P0A551|DPO1_MYCBO	DNA polymerase I
		Traes_6BL_F1AC805AA.2	4	252-272	AT2G03220.1	fucosyltransferase 1 LENGTH=558
		Traes_7BS_273BAAA15.1	4	1756-1775	AT1G59610.1	dynamin-like 3 LENGTH=920
		Traes_4DL_DB9198BB0.1	4	369-388	UniRef90_UPI000234E3F9	UPI000234E3F9 related cluster n=1 Tax=unknown RepID=UPI000234E3F9
		Traes_5BL_038FF9C78.1	4	557-578	AT2G33170.1	Leucine-rich repeat receptor-like protein kinase family protein LENGTH=1124
		Contig77843_TSuiA	2	151-171	AT4G24670.1	tryptophan aminotransferase related 2 LENGTH=440
		Contig68528_TSuiA	3.5	60-79
		Contig58556_TSuiA	4	483-504	AT2G33170.1	Leucine-rich repeat receptor-like protein kinase family protein LENGTH=1124
		Traes_4BS_84F2FB1CF.1_5UTR	3	141-160	AT3G12620.1	Protein phosphatase 2C family protein LENGTH=385
		Traes_5AS_329D02E70.1_5UTR	3.5	190-209	UniRef90_R7W1V9	CCR4-NOT transcription complex subunit 2 n=1 Tax=Aegilops tauschii RepID=R7W1V9_AEGTA
		Traes_2AS_854EBDA01.1_5UTR	3.5	146-165	UniRef90_Q5JL31	protein n=3 Tax=Oryza RepID=Q5JL31_ORYSJ
		Traes_2BL_EBD28DCC8.1_3UTR	4	561-582	UniRef90_Q7XQV1	n=4 Tax=Oryza sativa RepID=Q7XQV1_ORYSJ
tae-miR1436	UACAUUAUGGGACGGAGGGAG	Traes_6BL_887005D55.2	2.5	76-96	sp|P30725|DNAJ_CLOAB	Chaperone protein DnaJ
		Traes_6AL_D85750CB6.2	3	1173-1193	sp|Q94KJ7|VPS33_ARATH	Vacuolar protein sorting-associated protein 33 homolog
		Traes_3B_89B839481.1	3	598-617	sp|Q8S9K3|VAR3_ARATH	Zinc finger protein VAR3, chloroplastic
		Traes_2DS_E10233A82.7	3	1318-1338	AT1G50700.1	calcium-dependent protein kinase 33 LENGTH=521
		Traes_5AS_E1F692526.2	3	37-57	sp|P97496|SMRC1_MOUSE	SWI/SNF complex subunit SMARCC1
		Traes_3AL_318C4390D.4	3.5	25-45	sp|Q5VTR2|BRE1A_HUMAN	E3 ubiquitin-protein ligase BRE1A
		Traes_5DL_A6EECBC04.1	3.5	372-393		Unknown protein
		Traes_2DL_A89544879.1	4	1200-1220	AT3G04710.1	ankyrin repeat family protein LENGTH=456
		Traes_7DS_5A117F2B1.2	4	19-39	AT2G07050.1	cycloartenol synthase 1 LENGTH=759
		Traes_1AL_6B108514B.1	4	535-555	sp|A2Z9Q7|MAD56_ORYSI	MADS-box transcription factor 56
		Traes_5BS_83CDABBCF.6	4	300-320	AT3G63250.1	homocysteine methyltransferase 2 LENGTH=333
		Traes_1BS_DC30245241.31	4	276-297	AT5G47810.1	phosphofructokinase 2 LENGTH=444
[truncated: 5,867 more rows]
