# Supplementary material for: Response of microRNAs to cold treatment in the young spikes of common wheat
Source: BMC Genomics. 2017 Feb 28;18:212. doi: 10.1186/s12864-017-3556-2 (PMC5330121; doi:10.1186/s12864-017-3556-2)
Supplement: Additional file 1 — Table S1. Nucleotide sequences of primers for qRT-PCR of miRNAs and their targets. Table S2. Small RNA statistics and genome mapping information referred to the Chinese Spring genome. Table S3. Expression level of miRNAs in the control and cold-treated libraries. Table S4. Novel miRNA information, including mature, star, and precursor sequences, referred to the Chinese Spring genome. Table S5. Fold change of differentially expressed miRNAs and their targets by qRT-PCR. Table S6. Overlapped miRNAs in response to cold stress among wheat, Brachypodium, Medicago, Populus, and Arabidopsis. Table S7. Predicted targets of conserved miRNAs by the TargetFinder program. Table S8. Predicted targets of novel miRNAs by the TargetFinder program. Table S9. Targets of known miRNAs validated by degradome sequencing in the control and cold stress libraries. Table S10. Targets of novel miRNAs validated by degradome sequencing in the control and cold stress libraries. Table S11. Gene Ontology enrichment, including biological process, molecular function, and cellular components for the target genes of differentially expressed miRNAs after cold stress, referred as Chinese Spring. (ZIP 643 kb) [file 12864_2017_3556_MOESM1_ESM.zip › Song et al BMC genomics Table S8.xlsx]

## Sheet: Table S8
Table S8. Predicted targets of novel microRNAs by the Targetfinder program1.
MiRNA_names	Seq(5'-3')	Target genes	Score	Target-sites (5'-3')	Annotation
					Annoted genes	Description
Tae_miR10001	ACAUGUCAGUGACAGAACGGCAGG	Traes_1AS_8BC3AE1A8.1_3UTR	3	39-61	AT3G14120.1	FUNCTIONS IN: molecular_function unknown; INVOLVED IN: transport; LOCATED IN: nuclear pore; EXPRESSED IN: 23 plant structures; EXPRESSED DURING: 13 growth stages;
		Traes_3B_3DD84F802.2	4	47-70	AT2G28260.1	cyclic nucleotide-gated channel 15 LENGTH=678
		Contig124496_TSuiA	4	range=98-121
Tae_miR10002	AGAAAGACAAGUAUUUAGGAACGG	Contig2990_TSuiA	3	range=1153-1176	AT1G69780.1	Homeobox-leucine zipper protein family LENGTH=294
		Contig27463_TSuiA	1	range=747-770	AT4G33180.1	alpha/beta-Hydrolases superfamily protein LENGTH=307
		Contig49723_TSuiA	2.5	range=153-176	LOC_Os06g05660.5	expressed protein
		Contig46984_TSuiA	2.5	range=339-362	sp|P93332|NOD3_MEDTR	Bidirectional sugar transporter N3
		Contig3058_TSuiA	2	range=2884-2907	sp|Q5XGY1|TSR1_XENLA	Pre-rRNA-processing protein TSR1 homolog
		Contig955_TSuiA	2	range=364-387	UniRef90_B6TGR7	Deleted in split hand/splt foot protein 1 n=2 Tax=Zea mays RepID=B6TGR7_MAIZE
		Contig20550_TSuiA	1	range=40-63
		Contig73098_TSuiA	1.5	range=160-183
		Contig31001_TSuiA	1.5	range=145-168
		Contig74723_TSuiA	2	range=329-352
		Contig14045_TSuiA	2	range=271-294
		Contig27926_TSuiA	2.5	range=104-127
		Contig37797_TSuiA	2.5	range=579-602
		Contig152984_TSuiA	2.5	range=246-269
		Contig95471_TSuiA	2.5	range=257-280
		Contig177179_TSuiA	2.5	range=82-105
		Contig71605_TSuiA	3	range=191-214
		Contig173270_TSuiA	3	range=73-96
		Contig170453_TSuiA	3	range=98-121
		Contig144215_TSuiA	3	range=56-79
		Contig19607_TSuiA	3.5	range=505-528
		Contig179556_TSuiA	4	range=143-166
		Contig85821_TSuiA	4	range=553-576
		Contig62288_TSuiA	4	range=55-78
		Contig148761_TSuiA	4	range=4-27
Tae_miR10003	AGAGGCCAGGGCACAAGAGCA	Traes_6BL_8C047079B.1_3UTR	4	382-403	AT1G76065.1	LYR family of Fe/S cluster biogenesis protein LENGTH=80
		Traes_4DL_224E50D6B.1_3UTR	3.5	314-335	sp|Q8LL04|CPL3_ARATH	RNA polymerase II C-terminal domain phosphatase-like 3
		Traes_7AL_5BB4F681E.1_3UTR	3	525-545	sp|Q9SY02|PP301_ARATH	Pentatricopeptide repeat-containing protein
Tae_miR10004	GAAAUGUUGGGAGAACGGCGU	Contig24747_TSuiA	3.5	range=504-523	AT1G02065.1	squamosa promoter binding protein-like 8 LENGTH=333
		Traes_2DS_B979309F0.1	3	26-46	UniRef90_UPI00032A8658	UPI00032A8658 related cluster n=1 Tax=unknown RepID=UPI00032A8658
		Traes_4DS_2092D79E9.1	4	460-479	UniRef90_UPI00032A61D7	UPI00032A61D7 related cluster n=1 Tax=unknown RepID=UPI00032A61D7
		Traes_5AL_CD47A37A6.4	4	1826-1847	AT3G24240.1	Leucine-rich repeat receptor-like protein kinase family protein LENGTH=1141
		Traes_6AL_CC6FB041A.3	4	149-170	AT3G03160.1	FUNCTIONS IN: molecular_function unknown; INVOLVED IN: intracellular protein transport; LOCATED IN: endomembrane system, integral to membrane, endoplasmic reticulum; EXPRESSED IN: 23 plant structures; EXPRESSED DURING: 15 growth stages;
		Contig15559_TSuiA	4	range=1053-1073	UniRef90_K0NQ93	Ribosome biogenesis GTPase YqeH n=2 Tax=Lactobacillus RepID=K0NQ93_9LACO
		Traes_1DS_F17479940.1_3UTR	3.5	1959-1979	UniRef90_UPI000234E581	UPI000234E581 related cluster n=1 Tax=unknown RepID=UPI000234E581
		Contig162045_TSuiA	4	range=143-163	Unknown protein
		Traes_2AL_48FCB6488.1_5UTR	4	79-99	Unknown protein
		Contig113485_TSuiA	3	range=66-85
		Contig59516_TSuiA	4	range=66-87
Tae_miR10005	CAAAGACUUAUAUUUAGGAACGGA	Traes_3AL_F646B87051.1_3UTR	4	23-46	AT1G61870.1	pentatricopeptide repeat 336 LENGTH=408
		Traes_4DL_CC7FC2CE3.1_3UTR	1	458-481	AT1G61870.1	pentatricopeptide repeat 336 LENGTH=408
		Traes_3B_A429CAC1E.1_3UTR	2	18-41	AT2G12190.1	Cytochrome P450 superfamily protein LENGTH=512
		Traes_1BL_DCFB989E4.1_3UTR	2.5	206-230	AT2G20580.1	26S proteasome regulatory subunit S2 1A LENGTH=891
		Contig20759_TSuiA	3.5	range=529-552	AT3G04710.1	ankyrin repeat family protein LENGTH=456
		Traes_5AS_46DF79652.1_3UTR	2.5	252-275	AT3G04710.1	ankyrin repeat family protein LENGTH=456
		Contig1343_TSuiA	3.5	range=2680-2703	AT4G02570.1	cullin 1 LENGTH=738
		Contig1709_TSuiA	2	range=1117-1140	AT4G17600.1	Chlorophyll A-B binding family protein LENGTH=262
		Traes_1AL_AE0622D50.1_3UTR	3	334-357	AT4G26270.1	phosphofructokinase 3 LENGTH=489
		Contig80724_TSuiA	4	range=376-399	AT4G35420.1	dihydroflavonol 4-reductase-like1 LENGTH=326
		Traes_4DL_455113C391.1_3UTR	1	14-37	AT5G42510.1	Disease resistance-responsive (dirigent-like protein) family protein LENGTH=182
		Contig7039_TSuiA	4	range=1472-1495	AT5G45360.1	F-box family protein LENGTH=316
		Traes_6DL_7AE5749B8.1_3UTR	2	330-353	sp|C6DAL7|FADJ_PECCP	Fatty acid oxidation complex subunit alpha
		Contig53_TSuiA	2	range=591-614	sp|O22860|RL38_ARATH	60S ribosomal protein L38
		Contig8626_TSuiA	3	range=798-820	sp|Q0DHM7|CSPLS_ORYSJ	CASP-like protein
		Traes_4AL_4690A5BB7.1_3UTR	2.5	225-248	sp|Q2RKV5|SYGB_MOOTA	Glycine--tRNA ligase beta subunit
		Traes_2DL_BBA55C528.1_3UTR	2	388-411	sp|Q54ND3|UXT_DICDI	Protein UXT homolog
		Contig510_TSuiA	2	range=24-47	sp|Q54XK2|SC61A_DICDI	Protein transport protein Sec61 subunit alpha
		Traes_6AL_166BD3BEC.1_3UTR	3	754-777	sp|Q59S63|PUS1_CANAL	tRNA pseudouridine synthase 1
		Contig20969_TSuiA	2.5	range=836-859	sp|Q8GWR3|QKIL5_ARATH	KH domain-containing protein
		Traes_1DS_7868656E4.1_3UTR	4	381-403	sp|Q8GXZ3|Y5102_ARATH	Serine/threonine-protein kinase
		Contig18516_TSuiA	2	range=2198-2221	sp|Q9FYT6|CRS1_MAIZE	Chloroplastic group IIA intron splicing facilitator CRS1, chloroplastic
		Traes_4DL_323E0E63C.1_3UTR	2	565-588	sp|Q9SKC9|NDUB7_ARATH	NADH dehydrogenase [ubiquinone] 1 beta subcomplex subunit 7
		Traes_4AL_15A19D331.1_3UTR	4	360-383	sp|Q9SY02|PP301_ARATH	Pentatricopeptide repeat-containing protein
		Traes_3DS_D42FCD586.2	0	795-818	AT4G38970.1	fructose-bisphosphate aldolase 2 LENGTH=398
		Traes_6AS_8E6E52967.2	2	120-143	AT2G33170.1	Leucine-rich repeat receptor-like protein kinase family protein LENGTH=1124
		Traes_6BS_3013D3E79.2	1	736-759	AT5G63110.1	histone deacetylase 6 LENGTH=471
		Traes_6DL_35440CF53.1	3.5	240-263	sp|B3E9W9|NUOA_GEOLS	NADH-quinone oxidoreductase subunit A
		Traes_2DL_0C6C7C3A6.1_3UTR	0	125-148	UniRef90_M8BP91	Anthocyanidin 5,3-O-glucosyltransferase n=1 Tax=Aegilops tauschii RepID=M8BP91_AEGTA
		Contig16079_TSuiA	1	range=1714-1737	UniRef90_Q6KA98	protein n=2 Tax=Oryza sativa RepID=Q6KA98_ORYSJ
		Traes_4BL_9A3730016.1_3UTR	1	365-388	UniRef90_Q94HG3	Glycogenin glucosyltransferase, putative, expressed n=4 Tax=Oryza RepID=Q94HG3_ORYSJ
		Traes_1BL_19E99972B.1_3UTR	3.5	201-224	UniRef90_UPI0001983975	UPI0001983975 related cluster n=1 Tax=unknown RepID=UPI0001983975
		Traes_5DL_C9385EE59.1_3UTR	3.5	263-286	UniRef90_UPI0002B4A84A	UPI0002B4A84A related cluster n=2 Tax=unknown RepID=UPI0002B4A84A
		Contig7774_TSuiA	0	range=161-184
		Contig34459_TSuiA	1.5	range=66-89
		Contig266471_TSuiA	1.5	range=1-24
		Contig95108_TSuiA	2	range=721-744
		Contig43509_TSuiA	2	range=284-307
		Contig102678_TSuiA	2	range=179-202
		Contig134702_TSuiA	2	range=95-118
		Contig146541_TSuiA	2	range=134-157
		Contig119007_TSuiA	2	range=64-87
		Contig2102_TSuiA	2	range=570-593
		Contig48263_TSuiA	2	range=444-467
		Contig15234_TSuiA	2	range=177-200
		Contig120566_TSuiA	2	range=112-135
		Contig103003_TSuiA	2.5	range=229-252
		Contig66414_TSuiA	2.5	range=153-176
		Contig30620_TSuiA	2.5	range=1906-1929
		Contig213804_TSuiA	2.5	range=65-88
		Contig226981_TSuiA	3	range=87-110
		Contig71605_TSuiA	3	range=190-213
		Contig44495_TSuiA	3	range=423-446
		Contig86400_TSuiA	3	range=65-88
		Contig12866_TSuiA	3	range=82-105
		Contig181468_TSuiA	3	range=44-67
		Contig57378_TSuiA	3	range=235-258
		Contig118727_TSuiA	3	range=92-115
		Contig165453_TSuiA	3	range=218-240
		Contig89192_TSuiA	3.5	range=94-117
		Contig275327_TSuiA	3.5	range=59-83
		Contig70692_TSuiA	3.5	range=25-48
		Contig30347_TSuiA	3.5	range=49-72
		Contig80694_TSuiA	4	range=547-570
		Contig74221_TSuiA	4	range=215-238
		Contig81009_TSuiA	4	range=61-84
		Contig163897_TSuiA	4	range=108-131
		Contig71793_TSuiA	4	range=60-83
		Contig171309_TSuiA	4	range=69-92
		Contig68724_TSuiA	4	range=352-375
		Contig64053_TSuiA	4	range=306-329
		Contig52049_TSuiA	4	range=31-54
		Contig247697_TSuiA	4	range=88-111
Tae_miR10006	AAGACAAGAAUUUUGGGACGGAGG	Traes_1DL_AF10DFC9A.1_3UTR	2	399-422	AT1G63340.1	Flavin-containing monooxygenase family protein LENGTH=424
		Traes_5DL_5FCF0AFAC.1_3UTR	4	220-243	AT1G66540.1	Cytochrome P450 superfamily protein LENGTH=386
		Traes_7BL_4F447C19A.1_3UTR	0.5	672-695	AT1G73710.1	Pentatricopeptide repeat (PPR) superfamily protein LENGTH=991
		Traes_1DS_783351B30.1_3UTR	2.5	71-94	AT2G15020.1	unknown protein; BEST Arabidopsis thaliana protein match is: unknown protein . LENGTH=526
		Traes_5BL_159685EF1.1_3UTR	3.5	164-187	AT3G44220.1	Late embryogenesis abundant (LEA) hydroxyproline-rich glycoprotein family LENGTH=206
		Traes_7AL_DFFCB625F.1_3UTR	3	85-108	AT3G50210.1	2-oxoglutarate (2OG) and Fe(II)-dependent oxygenase superfamily protein LENGTH=332
		Traes_6AL_E5C90EF9A.1_3UTR	3	368-391	AT4G30340.1	diacylglycerol kinase 7 LENGTH=492
		Traes_2BL_54B0D69B9.1_3UTR	2	66-89	AT5G22050.2	Protein kinase superfamily protein LENGTH=307
		Traes_2BL_E96264564.1_3UTR	2.5	186-209	sp|A2XV81|MRS2C_ORYSI	Magnesium transporter MRS2-C
		Traes_3DL_19DFB0DBE.1_5UTR	4	768-791	sp|A6Q4D3|RL27_NITSB	50S ribosomal protein L27
		Traes_1BL_2D138EB1D.1	4	180-202	sp|Q3E9B8|AB23G_ARATH	ABC transporter G family member 23
		Traes_1BL_32F5519AA.1	4	119-142	AT1G72150.1	PATELLIN 1 LENGTH=573
		Traes_1BL_CADC54213.1_3UTR	1	22-45	UniRef90_Q10LF9	SAC3/GANP family protein, expressed n=5 Tax=Oryza RepID=Q10LF9_ORYSJ
		Contig17610_TSuiA	2	range=948-971	UniRef90_UPI0002336BCC	UPI0002336BCC related cluster n=1 Tax=unknown RepID=UPI0002336BCC
		Traes_5BL_79B792C51.1_3UTR	0	306-329	UniRef90_UPI00032A8FB5	UPI00032A8FB5 related cluster n=1 Tax=unknown RepID=UPI00032A8FB5
		Contig18176_TSuiA	0	range=96-119
		Contig6129_TSuiA	0.5	range=115-138
		Contig11553_TSuiA	0.5	range=129-152
		Contig36125_TSuiA	0.5	range=56-79
		Contig63785_TSuiA	1	range=1021-1044
		Contig8377_TSuiA	1	range=77-101
		Contig85279_TSuiA	1.5	range=3-26
		Contig31815_TSuiA	1.5	range=122-145
		Contig178462_TSuiA	1.5	range=75-98
		Contig102109_TSuiA	2	range=432-455
		Contig105587_TSuiA	2	range=72-95
		Contig42826_TSuiA	2	range=151-174
		Contig198813_TSuiA	2	range=142-165
		Contig94914_TSuiA	2	range=18-41
		Contig100754_TSuiA	2.5	range=54-77
		Contig125211_TSuiA	2.5	range=120-143
		Contig173270_TSuiA	2.5	range=70-93
		Contig66388_TSuiA	2.5	range=126-149
		Contig40837_TSuiA	2.5	range=69-92
		Contig38170_TSuiA	3	range=58-81
		Contig31001_TSuiA	4	range=142-165
Tae_miR10007	AAAGACAAAUAUUUAGGAACGGAG	Traes_4DL_CC7FC2CE3.1_3UTR	4	458-481	AT1G61870.1	pentatricopeptide repeat 336 LENGTH=408
		Contig2990_TSuiA	3	range=1151-1174	AT1G69780.1	Homeobox-leucine zipper protein family LENGTH=294
		Contig27463_TSuiA	3	range=745-768	AT4G33180.1	alpha/beta-Hydrolases superfamily protein LENGTH=307
		Traes_4DL_455113C391.1_3UTR	4	range=13-36	AT5G42510.1	Disease resistance-responsive (dirigent-like protein) family protein LENGTH=182
		Contig49723_TSuiA	1.5	range=151-174	LOC_Os06g05660.5	expressed protein
		Contig46984_TSuiA	0.5	range=337-360	sp|P93332|NOD3_MEDTR	Bidirectional sugar transporter N3
		Contig3058_TSuiA	1	range=2882-2905	sp|Q5XGY1|TSR1_XENLA	Pre-rRNA-processing protein TSR1 homolog
		Traes_6BL_BDBFB614D.1_3UTR	4	range=525-548	sp|Q9W4E2|NBEA_DROME	Neurobeachin
		Traes_3DS_D42FCD586.2	4	range=794-817	AT4G38970.1	fructose-bisphosphate aldolase 2 LENGTH=398
		Contig955_TSuiA	0	range=362-385	UniRef90_B6TGR7	Deleted in split hand/splt foot protein 1 n=2 Tax=Zea mays RepID=B6TGR7_MAIZE
		Traes_2DL_0C6C7C3A6.1_3UTR	4	range=124-147	UniRef90_M8BP91	Anthocyanidin 5,3-O-glucosyltransferase n=1 Tax=Aegilops tauschii RepID=M8BP91_AEGTA
		Contig73098_TSuiA	0.5	range=158-181
		Contig27926_TSuiA	0.5	range=102-125
		Contig134811_TSuiA	0.5	range=118-141
		Contig170453_TSuiA	1	range=96-119
		Contig152984_TSuiA	1.5	range=244-267
		Contig95471_TSuiA	1.5	range=255-278
		Contig177179_TSuiA	1.5	range=80-103
		Contig71605_TSuiA	2	range=189-212
		Contig106918_TSuiA	2	range=93-116
		Contig173270_TSuiA	2	range=71-94
		Contig74723_TSuiA	2	range=327-350
		Contig144215_TSuiA	2	range=54-77
		Contig37797_TSuiA	2.5	range=577-600
		Contig31001_TSuiA	2.5	range=143-166
		Contig179556_TSuiA	3	range=141-164
		Contig85821_TSuiA	3	range=551-574
		Contig12866_TSuiA	3	range=81-104
		Contig148761_TSuiA	3	range=2-25
		Contig20550_TSuiA	3	range=38-61
		Contig43387_TSuiA	3.5	range=379-402
		Contig19607_TSuiA	3.5	range=503-526
		Contig7774_TSuiA	4	range=160-183
		Contig14045_TSuiA	4	range=269-292
		Contig134702_TSuiA	4	range=94-117
		Contig62288_TSuiA	4	range=53-76
		Contig36259_TSuiA	4	range=353-377
		Contig203883_TSuiA	4	range=182-205
Tae_miR10008	GAAGUACACUUAUUCGCGGAC	Traes_1AL_7DE7C1661.1_3UTR	4	range=88-109	AT1G63800.1	ubiquitin-conjugating enzyme 5 LENGTH=185
		Traes_1BL_E50F984F4.1_3UTR	4	range=88-109	AT1G63800.1	ubiquitin-conjugating enzyme 5 LENGTH=185
		Traes_2AL_D1E067056.1_3UTR	4	range=351-371	AT1G71980.1	Protease-associated (PA) RING/U-box zinc finger family protein LENGTH=448
		Traes_7DS_1CD8342FF.1_3UTR	0	range=137-157	sp|O74936|ACOX3_YARLI	Acyl-coenzyme A oxidase 3
		Traes_7DL_B00F9E29B.1_5UTR	4	range=55-74	sp|Q254S9|TRPF_CHLFF	N-(5'-phosphoribosyl)anthranilate isomerase
		Contig25365_TSuiA	0	range=49-69
		Contig78108_TSuiA	1	range=224-244
		Contig136409_TSuiA	1.5	range=7-27
		Contig228349_TSuiA	3	range=76-96
		Contig204879_TSuiA	3.5	range=6-26
1Red words represented the differential expressed microRNAs.
