# Supplementary material for: Response of microRNAs to cold treatment in the young spikes of common wheat
Source: BMC Genomics. 2017 Feb 28;18:212. doi: 10.1186/s12864-017-3556-2 (PMC5330121; doi:10.1186/s12864-017-3556-2)
Supplement: Additional file 1 — Table S1. Nucleotide sequences of primers for qRT-PCR of miRNAs and their targets. Table S2. Small RNA statistics and genome mapping information referred to the Chinese Spring genome. Table S3. Expression level of miRNAs in the control and cold-treated libraries. Table S4. Novel miRNA information, including mature, star, and precursor sequences, referred to the Chinese Spring genome. Table S5. Fold change of differentially expressed miRNAs and their targets by qRT-PCR. Table S6. Overlapped miRNAs in response to cold stress among wheat, Brachypodium, Medicago, Populus, and Arabidopsis. Table S7. Predicted targets of conserved miRNAs by the TargetFinder program. Table S8. Predicted targets of novel miRNAs by the TargetFinder program. Table S9. Targets of known miRNAs validated by degradome sequencing in the control and cold stress libraries. Table S10. Targets of novel miRNAs validated by degradome sequencing in the control and cold stress libraries. Table S11. Gene Ontology enrichment, including biological process, molecular function, and cellular components for the target genes of differentially expressed miRNAs after cold stress, referred as Chinese Spring. (ZIP 643 kb) [file 12864_2017_3556_MOESM1_ESM.zip › Song et al BMC genomics Table S9.xlsx]

## Sheet: Table S9
Table S9. Targets of the conserved microRNAs validated by Degradome sequencing in the control and cold stress libraries1.
MiRNA_names	Seq(5'-3')	Target Transcripts	Control				Cold Stress				Annotation
			P-value	Slice sites	Reads	Category	P-value	Slice sites	Reads	Category	Annoted genes	Description
tae-miR1117	UCGUGGCACGAACCGGUACUA	Traes_7DL_123407C04.2	NA	NA	NA	NA	0.0477437	295	3	2	UniRef90_Q0JNH7	protein n=1 Tax=Oryza sativa subsp. japonica RepID=Q0JNH7_ORYSJ
		Traes_7DL_123407C04.3	NA	NA	NA	NA	0.0444104	295	5	2	UniRef90_Q0JNH7	protein n=1 Tax=Oryza sativa subsp. japonica RepID=Q0JNH7_ORYSJ
tae-miR1120c	UAAUAUAAGAACGUUUUUGACA	Contig19745_TSuiA	0.0045657	66	4	0	0.0045657	66	4	0	sp|Q7N3Q7|ARNA_PHOLL	Bifunctional polymyxin resistance protein ArnA
		Traes_2BS_748FD4958.1_3UTR	0.0493719	307	2	3	0.0493719	307	2	3	AT2G37950.1	RING/FYVE/PHD zinc finger superfamily protein LENGTH=207
		Traes_3B_6551709E1.20	0.0478412	14	3	0	NA	NA	NA	NA	UniRef90_I1PPM0	Serine/threonine-protein kinase n=5 Tax=Oryza RepID=I1PPM0_ORYGL
		Traes_3B_6551709E1.21	0.0480441	17	2	0	NA	NA	NA	NA	UniRef90_I1PPM0	Serine/threonine-protein kinase n=5 Tax=Oryza RepID=I1PPM0_ORYGL
		Contig69200_TSuiA	0.0231799	64	2	0	0.0231799	64	2	0
tae-miR1120d	UUCUUAUAUUAUGGGACGGAG	Traes_4DS_CB5AE2007.2	NA	NA	NA	NA	0.0386737	191	5	3	UniRef90_Q53NA8	Kelch motif family protein, expressed n=3 Tax=Oryza RepID=Q53NA8_ORYSJ
		Traes_3DL_426EF6A68.2	0.0208802	226	12	2	0.0444104	226	6	2	AT2G43890.1	Pectin lyase-like superfamily protein LENGTH=392
		Traes_5DL_A6EECBC04.1	0.0129015	388	8	2	0.00897466	388	6	3		Unknown protein
tae-miR1120e	UCUUAUAUUAUGGGACGGAGG	Traes_2BS_A408DDB37.1	NA	NA	NA	NA	0.0410347	481	3	3	AT3G63470.1	serine carboxypeptidase-like 40 LENGTH=502
		Traes_4AS_CBEEADECC.1_3UTR	0.0241281	166	1	4	NA	NA	NA	NA	sp|O22212|PRP4L_ARATH	U4/U6 small nuclear ribonucleoprotein PRP4-like protein
tae-miR1120f	CCUCCGUCCCAUAAUGUAAGA	Traes_2BL_07C9811CB.1_3UTR	NA	NA	NA	NA	0.0353277	578	1	4	sp|O64584|WAP_ARATH	WPP domain-associated protein
		Contig60451_TSuiA	0.0419335	370	1	4	NA	NA	NA	NA
tae-miR1122e	AGACUUAUAUUUAGGAACGGA	Traes_3DS_D42FCD586.2	0.0109124	806	1	4	0.0180014	806	1	4	sp|B3E9W9|NUOA_GEOLS	NADH-quinone oxidoreductase subunit A
		Traes_3DS_D42FCD586.1	0.0323814	797	1	4	0.00291901	797	2	3		IPR000741 (Fructose-bisphosphate aldolase, class-I), IPR013785 (Aldolase-type TIM barrel)
		Contig7774_TSuiA	0.021701	172	5	2	0.0386194	172	6	2	UniRef90_M8BP91	Anthocyanidin 5,3-O-glucosyltransferase n=1 Tax=Aegilops tauschii RepID=M8BP91_AEGTA
		Traes_2DL_0C6C7C3A6.1_3UTR	0.01577	136	6	2	0.0301737	136	8	2	AT1G61870.1	pentatricopeptide repeat 336 LENGTH=408
		Traes_6DL_35440CF53.1	0.00635069	251	2	2	0.00139608	251	12	0	AT4G38970.1	fructose-bisphosphate aldolase 2 LENGTH=398
tae-miR1122d	ACUUAUAUGUAGGAACGGAUG	Traes_3DS_D42FCD586.1	0.00712595	795	2	3	NA	NA	NA	NA	AT4G38970.1	fructose-bisphosphate aldolase 2 LENGTH=398
tae-miR1125b	CCGCCGCAGUCGGUCUCGUUGGUU	Contig41521_TSuiA	0.0342915	193	2	0	0.0342915	193	2	0	AT5G15080.1	Protein kinase superfamily protein LENGTH=493
tae-miR1127c	ACAAGUAUUUCCGGACGGAGG	Traes_6BS_1AFDF35E5.3	NA	NA	NA	NA	0.0413439	182	1	4	sp|Q9SMN1|GCAL2_ARATH	Gamma carbonic anhydrase-like 2, mitochondrial
		Traes_5AL_00CD65EAA.1_3UTR	0.0287204	257	3	0	0.0287204	257	3	0	AT2G35800.1	mitochondrial substrate carrier family protein LENGTH=823
		Traes_1AL_4A458DF14.1_3UTR	0.0368235	107	1	4	0.0368235	107	1	4	AT3G62470.1	Pentatricopeptide repeat (PPR) superfamily protein LENGTH=599
		Traes_1AL_4A458DF14.2	0.000595778	1749	3	3	0.0208902	1749	1	4	AT3G62470.1	Pentatricopeptide repeat (PPR) superfamily protein LENGTH=599
		Traes_3B_D2DA34BB5.1	0.000852219	385	3	0	NA	NA	NA	NA	AT1G64720.1	Polyketide cyclase/dehydrase and lipid transport superfamily protein LENGTH=385
		Traes_6BL_066E7881C.2	0.00234185	533	3	0	0.0377086	533	2	2	sp|Q6AXT7|RBM42_RAT	RNA-binding protein 42
		Traes_6BL_066E7881C.8	NA	NA	NA	NA	0.0309599	389	2	2	sp|Q6AXT7|RBM42_RAT	RNA-binding protein 42
		Traes_6BL_066E7881C.9	NA	NA	NA	NA	0.0207479	389	2	2	sp|Q6AXT7|RBM42_RAT	RNA-binding protein 42
		Contig130421_TSuiA	0.00577873	299	2	1	0.00577873	299	2	1
		Contig255429_TSuiA	0.0172362	82	2	1	0.0172362	82	2	1
		Contig53912_TSuiA	0.0443452	104	2	2	0.0443452	104	2	2
tae-miR1127d	UCCGUCCGGAAAUACUUGUCA	Traes_4BL_1BBF712A1.1_5UTR	NA	NA	NA	NA	0.0400419	61	2	3	AT5G56350.1	Pyruvate kinase family protein LENGTH=498
		Traes_1BS_9FDB4C9EC.1_5UTR	NA	NA	NA	NA	0.026876	47	5	3	AT3G44110.1	DNAJ homologue 3 LENGTH=420
		Traes_4AL_0CBF57B3F.1_5UTR	0.0476741	48	1	4	NA	NA	NA	NA	AT3G04610.1	RNA-binding KH domain-containing protein LENGTH=577
		Traes_2AS_06B305ADA.1_5UTR	0.0241281	40	1	4	0.0353277	40	1	4		IPR014103 (Zeta-carotene desaturase)
		Traes_3B_446543473.1_5UTR	NA	NA	NA	NA	0.0334813	80	4	3	AT3G09550.1	Ankyrin repeat family protein LENGTH=607
		Traes_7DS_25F082B1E.8	0.0109124	21	1	4	0.000973953	21	8	3	AT3G04870.1	zeta-carotene desaturase LENGTH=558
tae-miR1134a	UCUUCUUGUAGACGUUGUUGGGCC	Contig31220_TSuiA	NA	NA	NA	NA	0.0294991	75	1	4
tae-miR1135b	UCUGCGACAAGUAAUUCCGAACGG	Traes_7BS_3828E5630.1	NA	NA	NA	NA	0.0255856	86	2	3	AT2G26280.1	CTC-interacting domain 7 LENGTH=567
		Traes_7BS_3828E5630.2	0.0335123	86	2	2	NA	NA	NA	NA	AT2G26280.1	CTC-interacting domain 7 LENGTH=567
		Traes_7BS_3828E5630.3	0.0303696	86	2	2	NA	NA	NA	NA	AT2G26280.1	CTC-interacting domain 7 LENGTH=567
		Traes_5AL_38B610793.2	0.0411067	6383	1	4	NA	NA	NA	NA	AT1G80070.1	Pre-mRNA-processing-splicing factor LENGTH=2359
tae-miR1135c	UAAGACAAGUAAUUCAGAACGGAG	Traes_7DL_DA620801B.1_5UTR	0.00528455	139	9	2	0.00678779	139	2	3	sp|F4I214|TET10_ARATH	IPR003137 (Protease-associated domain, PA), IPR006639 (Presenilin/signal peptide peptidase)
		Traes_1AL_EDBE3B3F1.1_3UTR	0.00155414	79	33	0	0.0202183	79	8	2	sp|Q258Y5|ARFL_ORYSI	Auxin response factor 12
		Contig26706_TSuiA	0.00148457	1553	11	0	0.0291067	1553	3	2	AT1G63690.2	SIGNAL PEPTIDE PEPTIDASE-LIKE 2 LENGTH=540
		Contig9542_TSuiA	0.021701	18	12	2	0.0237292	18	3	3	UniRef90_UPI000234ECA1
tae-miR1136b	ACUUGUCGCAGGUAUGGAUGUAUC	Traes_2DL_606A24195.3	0.0116546	389	15	0	0.0143443	389	5	1	sp|Q25AG5|ERG3_ORYSI	Elicitor-responsive protein 3
		Traes_2BS_4914C7128.1_3UTR	0.00916363	184	8	3	0.00916363	184	8	3		Unknown protein
		Traes_1AS_7AB089C23.1_5UTR	0.0137139	36	11	3	0.0137139	36	11	3	AT3G57200.1	unknown protein; BEST Arabidopsis thaliana protein match is: unknown protein . LENGTH=514
		Traes_3DS_DEE900F71.1_3UTR	0.0405801	89	3	3	0.0405801	89	3	3	AT3G43790.3	zinc induced facilitator-like 2 LENGTH=484
		Contig3618_TSuiA	0.0112756	28	2	2	0.0112756	28	2	2
		Contig7863_TSuiA	0.0443452	153	3	2	0.0443452	153	3	2
		Contig9542_TSuiA	0.0420752	75	2	3	0.0420752	75	2	3
tae-miR1137b-5p	UCCGUUCCAGAAUAGAUGACC	Traes_3B_FC13C246C1.1	0.0362749	242	2	3	NA	NA	NA	NA	sp|P51414|RL261_ARATH	60S ribosomal protein L26-1
		Traes_2BL_553C4D4CE.4	NA	NA	NA	NA	0.046586	1841	2	1	sp|Q8S3U9|EXOC2_ARATH	Exocyst complex component 2
		Traes_5DS_60405F11E.2	0.0275958	207	1	4	NA	NA	NA	NA	sp|P38389|SC61B_ARATH	Protein transport protein Sec61 subunit beta
		Traes_4BL_F3D5D7034.2	0.0138944	48	1	4	0.0208902	48	1	4	sp|Q9ASY9|PM36_ARATH	Seed maturation protein PM36 homolog
		Traes_7AS_23DFA827E.1	0.00485769	22	2	2	0.0104283	22	6	2	sp|Q54QU5|WDR89_DICDI	WD repeat-containing protein 89 homolog
tae-miR1432	UCAGGAGAGAUGACACCGACG	Contig58556_TSuiA	0.0237385	494	4	0	0.0237385	494	4	0	AT2G33170.1	Leucine-rich repeat receptor-like protein kinase family protein LENGTH=1124
tae-miR1436	UACAUUAUGGGACGGAGGGAG	Traes_3DL_426EF6A68.2	0.0459894	222	2	3	NA	NA	NA	NA	AT2G43890.1	Pectin lyase-like superfamily protein LENGTH=392
tae-miR1439	AUUUUGGAACGGAGGGAGUAU	Traes_5BL_0EC4788EF.2	0.0379964	1532	2	3	NA	NA	NA	NA	sp|Q5JJV0|INV4_ORYSJ	Beta-fructofuranosidase, insoluble isoenzyme 4
		Traes_3DS_D42FCD586.1	0.0130254	789	3	3	NA	NA	NA	NA	AT4G38970.1	fructose-bisphosphate aldolase 2 LENGTH=398
		Traes_3DS_D42FCD586.2	0.0366448	798	4	2	NA	NA	NA	NA	AT4G38970.1	fructose-bisphosphate aldolase 2 LENGTH=398
		Traes_6BS_BF5C480A9.12	NA	NA	NA	NA	0.029968	23	4	3	sp|Q7F0R1|PNG1_ORYSJ	Peptide-N(4)-(N-acetyl-beta-glucosaminyl)asparagine amidase
		Traes_4AL_40790E994.6	0.000595778	1313	2	3	0.00112626	1313	2	3	AT4G16570.1	protein arginine methyltransferase 7 LENGTH=724
tae-miR156	CUGACAGAAGAGAGUGAGCAC	Traes_7DS_DBB29C7CD.1	NA	NA	NA	NA	0.0413439	371	1	4	sp|Q6YZE8|SPL16_ORYSJ	Squamosa promoter-binding-like protein 16
tae-miR156b	UGACAGAAGAGAGUGAGCACA	Contig3603_TSuiA	0.0334467	2724	4	2	0.0334467	2724	4	2	AT2G30740.1	Protein kinase superfamily protein LENGTH=366
		Contig40127_TSuiA	0.030438	327	1	4	0.030438	327	1	4	AT2G42200.1	squamosa promoter binding protein-like 9 LENGTH=375
		Traes_7AS_FE67F9E86.3	0.0411067	342	1	4	0.000975782	342	10	0	sp|Q6YZE8|SPL16_ORYSJ	Squamosa promoter-binding-like protein 16
		Traes_5BL_96D5EA4EE.1	NA	NA	NA	NA	0.00195061	816	16	0	sp|A3C057|SPL17_ORYSJ	Squamosa promoter-binding-like protein 17
		Traes_5BL_96D5EA4EE.2	NA	NA	NA	NA	0.000650627	813	17	0	sp|A3C057|SPL17_ORYSJ	Squamosa promoter-binding-like protein 17
		Traes_5DL_1272B4BAC.3	NA	NA	NA	NA	0.0410653	393	2	2	sp|Q0J0K1|SPL18_ORYSJ	Squamosa promoter-binding-like protein 18
		Traes_6AS_99C6A3B0B.8	0.00505874	1167	2	1	NA	NA	NA	NA	sp|A2X0Q6|SPL3_ORYSI	Squamosa promoter-binding-like protein 3
tae-miR156c	UGACAGAAGAGAGUGAGCAC	Traes_6DS_C4D93239C.3	0.00489035	75	2	0	NA	NA	NA	NA	AT5G43270.2	squamosa promoter binding protein-like 2 LENGTH=419
		Traes_7BS_1542EA53A.1_3UTR	0.0124544	32	16	2	0.0124544	32	16	2	sp|Q6YZE8|SPL16_ORYSJ	Squamosa promoter-binding-like protein 16
		Traes_7DS_DBB29C7CD.1	0.0411067	370	1	4	NA	NA	NA	NA	sp|Q6YZE8|SPL16_ORYSJ	Squamosa promoter-binding-like protein 16
		Traes_5BL_96D5EA4EE.3	NA	NA	NA	NA	0.000325367	78	14	0	sp|A3C057|SPL17_ORYSJ	Squamosa promoter-binding-like protein 17
		Traes_5DL_1272B4BAC.2	NA	NA	NA	NA	0.0343401	498	2	2	sp|Q0J0K1|SPL18_ORYSJ	Squamosa promoter-binding-like protein 18
		Traes_6AS_99C6A3B0B.2	0.00382927	1488	2	0	NA	NA	NA	NA	sp|A2X0Q6|SPL3_ORYSI	Squamosa promoter-binding-like protein 3
tae-miR156g	UGACAGAAGAGAGGGAGCAAG	Traes_6AS_32A35158A.1	0.0010138	747	2	1	NA	NA	NA	NA	AT5G43270.2	squamosa promoter binding protein-like 2 LENGTH=419
		Traes_6AS_32A35158A.3	NA	NA	NA	NA	0.00259997	75	7	0	AT5G43270.2	squamosa promoter binding protein-like 2 LENGTH=419
		Traes_6DS_C4D93239C.1	NA	NA	NA	NA	0.00648726	588	10	0	AT5G43270.2	squamosa promoter binding protein-like 2 LENGTH=419
		Traes_6DS_C4D93239C.2	0.00344273	99	2	1	NA	NA	NA	NA	AT5G43270.2	squamosa promoter binding protein-like 2 LENGTH=419
		Traes_2BS_186EA570A.1_3UTR	0.00459236	23	6	3	0.00459236	23	6	3	AT1G53160.2	squamosa promoter binding protein-like 4 LENGTH=174
		Traes_6BS_542961EA4.1	0.000639232	294	2	0	0.0104283	294	2	2	sp|Q653Z5|SPL11_ORYSJ	Squamosa promoter-binding-like protein 11
		Traes_7AS_FE67F9E86.1	0.0138944	369	1	4	0.0208902	369	1	4	sp|Q6YZE8|SPL16_ORYSJ	Squamosa promoter-binding-like protein 16
		Traes_7AS_FE67F9E86.2	NA	NA	NA	NA	0.0138802	369	5	2	sp|Q6YZE8|SPL16_ORYSJ	Squamosa promoter-binding-like protein 16
		Traes_6AS_99C6A3B0B.3	NA	NA	NA	NA	0.0444104	1488	2	2	sp|A2X0Q6|SPL3_ORYSI	Squamosa promoter-binding-like protein 3
		Traes_6AS_99C6A3B0B.4	0.00364487	1167	2	1	NA	NA	NA	NA	sp|A2X0Q6|SPL3_ORYSI	Squamosa promoter-binding-like protein 3
		Traes_6AS_99C6A3B0B.5	0.00324055	1167	2	1	NA	NA	NA	NA	sp|A2X0Q6|SPL3_ORYSI	Squamosa promoter-binding-like protein 3
		Traes_6AS_99C6A3B0B.6	0.00445304	1167	2	1	NA	NA	NA	NA	sp|A2X0Q6|SPL3_ORYSI	Squamosa promoter-binding-like protein 3
		Traes_6DS_7B1596298.1	0.0224682	1161	2	2	0.0477437	1161	3	2	sp|A2X0Q6|SPL3_ORYSI	Squamosa promoter-binding-like protein 3
		Traes_6DS_7B1596298.4	0.00489035	282	2	0	NA	NA	NA	NA	sp|A2X0Q6|SPL3_ORYSI	Squamosa promoter-binding-like protein 3
tae-miR159a	UUUGGAUUGAAGGGAGCUCUG	Traes_3AL_6B5118EFF.1	0.0106007	1363	4	0	NA	NA	NA	NA	sp|Q9T048|DRL27_ARATH	Disease resistance protein
		Traes_3AL_6B5118EFF.3	0.00912338	1363	3	0	NA	NA	NA	NA	sp|Q9T048|DRL27_ARATH	Disease resistance protein
		Traes_3DL_6CAC37EC2.2	0.00700912	562	2	0	NA	NA	NA	NA	sp|Q9T048|DRL27_ARATH	Disease resistance protein
		Traes_1BL_CF98E922B.1	0.00361692	850	5	0	NA	NA	NA	NA	AT5G06100.2	myb domain protein 33 LENGTH=520
		Traes_1BL_CF98E922B.2	0.00404158	850	5	0	NA	NA	NA	NA	AT5G06100.2	myb domain protein 33 LENGTH=520
		Traes_1BL_CF98E922B.3	0.00340452	523	4	0	NA	NA	NA	NA	AT5G06100.2	myb domain protein 33 LENGTH=520
		Traes_1BL_CF98E922B.4	0.00382927	523	5	0	0.00584043	523	11	0	AT5G06100.2	myb domain protein 33 LENGTH=520
		Traes_1DL_25540DE53.1	0.00191647	523	8	0	0.00292449	523	11	0	sp|A2WW87|GAM1_ORYSI	Transcription factor GAMYB
		Traes_1DL_25540DE53.2	0.00127806	523	10	0	0.00130083	523	12	0	sp|A2WW87|GAM1_ORYSI	Transcription factor GAMYB
		Traes_1DL_25540DE53.3	0.0004262	481	13	0	0.000650627	481	7	0	sp|A2WW87|GAM1_ORYSI	Transcription factor GAMYB
		Traes_1DL_25540DE53.4	0.00170371	481	8	0	0.00162578	481	9	0	sp|A2WW87|GAM1_ORYSI	Transcription factor GAMYB
		Traes_1DL_25540DE53.5	0.00149091	481	4	0	0.00259997	481	8	0	sp|A2WW87|GAM1_ORYSI	Transcription factor GAMYB
		Traes_1DL_25540DE53.6	0.00106516	481	12	0	0.00227534	481	11	0	sp|A2WW87|GAM1_ORYSI	Transcription factor GAMYB
		Traes_1AL_041EBB4A6.1	0.000639232	499	5	0	0.000975782	499	18	0	sp|Q0JIC2|GAM1_ORYSJ	Transcription factor GAMYB
		Traes_1AL_041EBB4A6.2	NA	NA	NA	NA	0.00324891	523	10	0	sp|Q0JIC2|GAM1_ORYSJ	Transcription factor GAMYB
		Traes_1AL_041EBB4A6.3	0.000852219	499	3	0	0.00195061	499	10	0	sp|Q0JIC2|GAM1_ORYSJ	Transcription factor GAMYB
		Traes_1AL_041EBB4A6.4	0.000213123	421	5	0	0.000325367	421	13	0	sp|Q0JIC2|GAM1_ORYSJ	Transcription factor GAMYB
		Contig152337_TSuiA	0.00570387	94	6	0	0.00570387	94	6	0	UniRef90_UPI000234E151	UPI000234E151 related cluster n=1 Tax=unknown RepID=UPI000234E151
		Traes_3AS_D1D1A1994.1	0.00848958	112	5	0	0.0100357	112	6	1	UniRef90_UPI000234E151	UPI000234E151 related cluster n=1 Tax=unknown RepID=UPI000234E151
		Contig37043_TSuiA	0.00513495	43	6	0	0.00513495	43	6	0
tae-miR159c	CUUGGAUUGAAGGGAGCUCU	Traes_1BL_CF98E922B.1	NA	NA	NA	NA	0.00551686	850	11	0	AT5G06100.2	myb domain protein 33 LENGTH=520
		Traes_1BL_CF98E922B.3	NA	NA	NA	NA	0.00519318	523	11	0	AT5G06100.2	myb domain protein 33 LENGTH=520
		Traes_3B_25320ED72.1	0.000852219	967	36	0	0.00130083	967	13	0	AT5G06100.2	myb domain protein 33 LENGTH=520
		Traes_3B_25320ED72.2	0.000213123	967	38	0	0.000325367	967	22	0	AT5G06100.2	myb domain protein 33 LENGTH=520
		Traes_3DL_D9A29948B.1	0.00106516	631	31	0	0.00162578	631	22	0	AT5G06100.2	myb domain protein 33 LENGTH=520
		Traes_3DL_D9A29948B.2	0.000639232	631	32	0	0.000975782	631	17	0	AT5G06100.2	myb domain protein 33 LENGTH=520
		Traes_3AL_F09C7CA19.1	0.0004262	631	33	0	0.000650627	631	15	0	AT3G11440.1	myb domain protein 65 LENGTH=553
		Traes_1AL_041EBB4A6.2	0.00212919	523	6	0	NA	NA	NA	NA	sp|Q0JIC2|GAM1_ORYSJ	Transcription factor GAMYB
tae-miR160b-5p	UGCCUGGCUCCCUGUAUGCCA	Traes_7AL_E3ADC8C38.1	0.000639232	410	67	0	0.000325367	410	93	0	AT2G28350.1	auxin response factor 10 LENGTH=693
		Traes_1AL_147CF243C.1	0.00276706	653	77	0	0.00162578	653	99	0	AT4G30080.1	auxin response factor 16 LENGTH=670
		Traes_1AL_147CF243C.2	0.00170371	278	81	0	0.00130083	278	92	0	AT4G30080.1	auxin response factor 16 LENGTH=670
		Traes_1BL_54CD82AC3.1	0.00255448	653	79	0	0.00389742	653	100	0	AT4G30080.1	auxin response factor 16 LENGTH=670
		Traes_1BL_54CD82AC3.2	0.000213123	380	67	0	0.00195061	380	120	0	AT4G30080.1	auxin response factor 16 LENGTH=670
		Traes_1BL_54CD82AC3.3	0.00234185	278	62	0	0.00357322	278	89	0	AT4G30080.1	auxin response factor 16 LENGTH=670
		Traes_1DL_AEC2F3FB3.1	0.00127806	653	63	0	0.000975782	653	110	0	AT4G30080.1	auxin response factor 16 LENGTH=670
		Traes_7DL_55ADB3528.1	0.00149091	725	58	0	0.00292449	725	113	0	AT4G30080.1	auxin response factor 16 LENGTH=670
		Traes_7DL_55ADB3528.2	0.00191647	725	60	0	0.00324891	725	101	0	AT4G30080.1	auxin response factor 16 LENGTH=670
		Traes_7BL_18D335F08.1	0.0004262	182	72	0	0.00227534	182	107	0	sp|Q653H7|ARFR_ORYSJ	Auxin response factor 18
		Traes_7BL_18D335F08.2	0.00106516	182	65	0	0.000650627	182	96	0	sp|Q653H7|ARFR_ORYSJ	Auxin response factor 18
		Contig42001_TSuiA	0.00171459	58	6	0	0.00171459	58	6	0	sp|Q6K223|ARFH_ORYSJ	Auxin response factor 8
		Traes_6AL_232AF0B76.1	0.00297959	206	149	0	0.00422152	206	826	0	sp|Q6K223|ARFH_ORYSJ	Auxin response factor 8
		Traes_5DL_412ED3302.1	NA	NA	NA	NA	0.00597939	13	2	1	sp|Q60715|P4HA1_MOUSE	Prolyl 4-hydroxylase subunit alpha-1
		Contig55797_TSuiA	0.00967721	13	2	0	0.00967721	13	2	0
tae-miR166a	GGAAUGUUGUCUGGUUCAAGG	Traes_3B_74E0B009F.4	NA	NA	NA	NA	0.00462358	1282	2	1	AT1G72710.1	casein kinase 1-like protein 2 LENGTH=465
tae-miR166c	UCGGACCAGGCUUCAUUCCUU	Traes_4DL_F064084A9.10	NA	NA	NA	NA	0.00584043	271	4	0	AT2G44910.1	homeobox-leucine zipper protein 4 LENGTH=318
		Traes_4DL_F064084A9.4	NA	NA	NA	NA	0.00713367	574	7	0	AT2G44910.1	homeobox-leucine zipper protein 4 LENGTH=318
		Traes_4DL_F064084A9.7	NA	NA	NA	NA	0.00292449	574	4	0	AT2G44910.1	homeobox-leucine zipper protein 4 LENGTH=318
		Traes_4DL_F064084A9.8	NA	NA	NA	NA	0.0061639	574	7	0	AT2G44910.1	homeobox-leucine zipper protein 4 LENGTH=318
		Traes_5AL_A5234EC05.4	NA	NA	NA	NA	0.00454551	568	4	0	AT2G44910.1	homeobox-leucine zipper protein 4 LENGTH=318
		Traes_5AL_A5234EC05.8	NA	NA	NA	NA	0.00681051	271	3	0	AT2G44910.1	homeobox-leucine zipper protein 4 LENGTH=318
		Traes_3AS_B852F4AE7.1	NA	NA	NA	NA	0.00389742	133	35	0	sp|Q9ZU11|ATB15_ARATH	Homeobox-leucine zipper protein ATHB-15
		Traes_3AS_B852F4AE7.2	0.00679745	88	2	0	NA	NA	NA	NA	sp|Q9ZU11|ATB15_ARATH	Homeobox-leucine zipper protein ATHB-15
		Contig2553_TSuiA	0.0334467	745	2	2	0.0334467	745	2	2	AT1G69780.1	Homeobox-leucine zipper protein family LENGTH=294
		Traes_1BL_43408C9B0.1	0.00340452	589	6	0	NA	NA	NA	NA	AT1G69780.1	Homeobox-leucine zipper protein family LENGTH=294
		Traes_4BL_5DBDE54F9.3	NA	NA	NA	NA	0.00357322	271	4	0	sp|A2XBL9|HOX10_ORYSI	Homeobox-leucine zipper protein HOX10
		Traes_1DL_9344DD117.2	NA	NA	NA	NA	0.00324891	268	40	0	sp|A2Z8L4|HOX9_ORYSI	Homeobox-leucine zipper protein HOX9
		Traes_1DL_9344DD117.3	NA	NA	NA	NA	0.00648726	268	41	0	sp|A2Z8L4|HOX9_ORYSI	Homeobox-leucine zipper protein HOX9
tae-miR166d	UCGGACCAGGCUUCAUUCCCC	Traes_5AL_8992A0E53.1	NA	NA	NA	NA	0.00292449	307	42	0	sp|O04291|ATB14_ARATH	Homeobox-leucine zipper protein ATHB-14
		Traes_5AS_268D29356.4	0.00647167	334	5	2	0.00130083	334	41	0	sp|O04291|ATB14_ARATH	Homeobox-leucine zipper protein ATHB-14
		Traes_5BL_B47117D0F.1	NA	NA	NA	NA	0.00324891	304	40	0	sp|O04291|ATB14_ARATH	Homeobox-leucine zipper protein ATHB-14
		Traes_5DS_50846FD0C.1	NA	NA	NA	NA	0.000325367	688	51	0	AT1G69780.1	Homeobox-leucine zipper protein family LENGTH=294
		Traes_1BS_E33523322.2	NA	NA	NA	NA	0.0138067	499	2	1	AT5G11460.1	Protein of unknown function (DUF581) LENGTH=344
tae-miR166e	UCGGACCAGGCUUCAAUCCCU	Traes_4DL_F064084A9.1	NA	NA	NA	NA	0.00422152	574	9	0	AT2G44910.1	homeobox-leucine zipper protein 4 LENGTH=318
		Traes_4DL_F064084A9.3	NA	NA	NA	NA	0.0048694	574	5	0	AT2G44910.1	homeobox-leucine zipper protein 4 LENGTH=318
		Traes_5AL_A5234EC05.1	NA	NA	NA	NA	0.00907036	568	4	0	AT2G44910.1	homeobox-leucine zipper protein 4 LENGTH=318
		Traes_3AS_B852F4AE7.1	0.00255448	133	5	0	NA	NA	NA	NA	sp|Q9ZU11|ATB15_ARATH	Homeobox-leucine zipper protein ATHB-15
		Traes_3AS_B852F4AE7.2	NA	NA	NA	NA	0.0103594	88	36	0	sp|Q9ZU11|ATB15_ARATH	Homeobox-leucine zipper protein ATHB-15
		Traes_1BL_43408C9B0.1	NA	NA	NA	NA	0.00519318	589	33	0	AT1G69780.1	Homeobox-leucine zipper protein family LENGTH=294
		Traes_5DS_50846FD0C.1	0.00162186	688	2	2	NA	NA	NA	NA	AT1G69780.1	Homeobox-leucine zipper protein family LENGTH=294
		Traes_1DL_9344DD117.2	0.00212919	268	5	0	NA	NA	NA	NA	sp|A2Z8L4|HOX9_ORYSI	Homeobox-leucine zipper protein HOX9
		Traes_1DL_9344DD117.3	0.00425384	268	7	0	NA	NA	NA	NA	sp|A2Z8L4|HOX9_ORYSI	Homeobox-leucine zipper protein HOX9
tae-miR166i	UCGGACCAGGCUUCAUUCUCC	Traes_4DL_F064084A9.2	NA	NA	NA	NA	0.0116468	574	5	0	AT2G44910.1	homeobox-leucine zipper protein 4 LENGTH=318
		Traes_4DL_F064084A9.5	NA	NA	NA	NA	0.0061639	574	4	0	AT2G44910.1	homeobox-leucine zipper protein 4 LENGTH=318
		Traes_4DL_F064084A9.9	NA	NA	NA	NA	0.00681051	574	11	0	AT2G44910.1	homeobox-leucine zipper protein 4 LENGTH=318
		Traes_5AL_A5234EC05.2	0.00489035	568	2	0	0.00745671	568	6	0	AT2G44910.1	homeobox-leucine zipper protein 4 LENGTH=318
		Traes_5AS_268D29356.2	0.000852219	334	6	0	0.00130083	334	42	0	sp|O04291|ATB14_ARATH	Homeobox-leucine zipper protein ATHB-14
		Traes_5AS_268D29356.5	0.000213123	334	4	0	0.000325367	334	44	0	sp|O04291|ATB14_ARATH	Homeobox-leucine zipper protein ATHB-14
		Traes_5BL_B47117D0F.1	0.00212919	304	5	0	NA	NA	NA	NA	sp|O04291|ATB14_ARATH	Homeobox-leucine zipper protein ATHB-14
		Traes_1BL_43408C9B0.5	0.00467822	589	7	0	0.00713367	589	30	0	AT1G69780.1	Homeobox-leucine zipper protein family LENGTH=294
		Traes_3B_BE203E9B7.1	0.00425384	562	3	0	0.00648726	562	28	0	AT1G69780.1	Homeobox-leucine zipper protein family LENGTH=294
		Traes_5DS_50846FD0C.3	0.00106516	577	4	0	0.00162578	577	39	0	AT1G69780.1	Homeobox-leucine zipper protein family LENGTH=294
tae-miR166k	UCGGACCAGGCUUCAUUCCCCC	Traes_5AL_A5234EC05.5	0.0188899	26	3	3	0.0103594	26	4	0	AT2G44910.1	homeobox-leucine zipper protein 4 LENGTH=318
		Traes_5AL_A5234EC05.7	NA	NA	NA	NA	0.00777965	130	7	0	AT2G44910.1	homeobox-leucine zipper protein 4 LENGTH=318
		Contig10313_TSuiA	0.00114339	386	10	0	0.00114339	386	10	0	sp|O04291|ATB14_ARATH	Homeobox-leucine zipper protein ATHB-14
		Traes_5AS_268D29356.1	0.0004262	334	5	0	0.00696436	334	26	2	sp|O04291|ATB14_ARATH	Homeobox-leucine zipper protein ATHB-14
		Traes_5DL_8F7AC72B0.2	0.00212919	634	5	0	0.00324891	634	34	0	sp|O04291|ATB14_ARATH	Homeobox-leucine zipper protein ATHB-14
		Traes_5DL_8F7AC72B0.3	0.0024314	634	2	1	0.00389742	634	35	0	sp|O04291|ATB14_ARATH	Homeobox-leucine zipper protein ATHB-14
		Traes_5DL_8F7AC72B0.4	0.00191647	16	4	0	0.00292449	16	42	0	sp|O04291|ATB14_ARATH	Homeobox-leucine zipper protein ATHB-14
		Traes_1AL_0BE456AC0.1	0.00404158	589	4	0	0.0061639	589	50	0	AT1G69780.1	Homeobox-leucine zipper protein family LENGTH=294
		Traes_1AL_0BE456AC0.4	0.00361692	589	8	0	0.00551686	589	30	0	AT1G69780.1	Homeobox-leucine zipper protein family LENGTH=294
		Traes_1BL_43408C9B0.2	0.00658573	589	5	0	NA	NA	NA	NA	AT1G69780.1	Homeobox-leucine zipper protein family LENGTH=294
		Traes_3B_BE203E9B7.5	0.00340452	88	5	0	0.00519318	88	51	0	AT1G69780.1	Homeobox-leucine zipper protein family LENGTH=294
		Traes_5BS_360DD5644.1	0.00162186	673	2	2	0.000325367	673	33	0	AT1G69780.1	Homeobox-leucine zipper protein family LENGTH=294
		Traes_5DS_50846FD0C.2	0.00808304	577	2	2	0.0173201	577	26	2	AT1G69780.1	Homeobox-leucine zipper protein family LENGTH=294
		Traes_4BL_5DBDE54F9.1	NA	NA	NA	NA	0.00648726	271	8	0	sp|A2XBL9|HOX10_ORYSI	Homeobox-leucine zipper protein HOX10
		Traes_1DL_9344DD117.1	0.00531447	268	6	0	0.00810249	268	46	0	sp|A2Z8L4|HOX9_ORYSI	Homeobox-leucine zipper protein HOX9
		Traes_2AL_63B2E5BC2.1	NA	NA	NA	NA	0.0174192	170	6	0	sp|Q7N3V2|MDTK_PHOLL	Multidrug resistance protein MdtK
tae-miR166p	UCGGACCAGGCUCCAUUCCCC	Traes_5AS_268D29356.3	0.00647167	28	4	2	0.0138802	28	30	2	sp|O04291|ATB14_ARATH	Homeobox-leucine zipper protein ATHB-14
tae-miR167c	UGAAGCUGCCAGCAUGAUCU	Traes_5AS_A86138871.1	0.00446605	2414	3	0	0.00648726	2414	10	0	AT1G30330.2	auxin response factor 6 LENGTH=935
		Traes_5AS_A86138871.3	NA	NA	NA	NA	0.0142164	2066	10	0	AT1G30330.2	auxin response factor 6 LENGTH=935
		Traes_5AS_A86138871.4	NA	NA	NA	NA	0.0135746	1724	11	0	AT1G30330.2	auxin response factor 6 LENGTH=935
		Traes_5AS_A86138871.5	NA	NA	NA	NA	0.00259997	125	13	0	AT1G30330.2	auxin response factor 6 LENGTH=935
		Traes_5BS_3F6023CD6.1	0.00510243	2414	2	0	0.00625033	2414	10	1	AT1G30330.2	auxin response factor 6 LENGTH=935
		Traes_5BS_3F6023CD6.2	0.00149091	2066	2	0	0.00227534	2066	10	0	AT1G30330.2	auxin response factor 6 LENGTH=935
		Traes_5DS_A71D29AE1.1	0.00870089	2414	2	0	0.0132536	2414	12	0	AT1G30330.2	auxin response factor 6 LENGTH=935
		Traes_5DS_A71D29AE1.4	NA	NA	NA	NA	0.00777965	2066	12	0	AT1G30330.2	auxin response factor 6 LENGTH=935
tae-miR167c-5p	UGAAGCUGCCAGCAUGAUCUC	Traes_7AL_1415D04BF.1	NA	NA	NA	NA	0.00162578	1952	10	0	sp|Q653U3|ARFQ_ORYSJ	Auxin response factor 17
		Traes_7DL_C89614A4D.1	0.000405644	2180	2	1	0.000650627	2180	14	0	sp|Q653U3|ARFQ_ORYSJ	Auxin response factor 17
		Traes_7DL_C89614A4D.2	0.0411067	2180	1	4	0.0104283	2180	7	2	sp|Q653U3|ARFQ_ORYSJ	Auxin response factor 17
		Traes_7DL_C89614A4D.3	0.00121644	2015	2	1	0.0207479	2015	10	2	sp|Q653U3|ARFQ_ORYSJ	Auxin response factor 17
		Traes_7BL_D57250C70.1	NA	NA	NA	NA	0.00108983	179	9	1	AT1G30330.2	auxin response factor 6 LENGTH=935
		Contig1408_TSuiA	0.0334467	452	2	2	0.0334467	452	2	2	AT2G34510.1	Protein of unknown function, DUF642 LENGTH=401
tae-miR167d	UGAAGCUGCCAGCAUGAUCUA	Traes_2BL_B2D711406.3	NA	NA	NA	NA	0.0138802	1145	5	2	sp|Q0J951|ARFL_ORYSJ	Auxin response factor 12
		Traes_2BL_B2D711406.4	NA	NA	NA	NA	0.00696436	1145	6	2	sp|Q0J951|ARFL_ORYSJ	Auxin response factor 12
		Traes_2AL_A7941CB12.2	NA	NA	NA	NA	0.0173201	2072	5	2	sp|Q258Y5|ARFL_ORYSI	Auxin response factor 12
		Traes_2AL_A7941CB12.3	NA	NA	NA	NA	0.0377086	2072	3	2	sp|Q258Y5|ARFL_ORYSI	Auxin response factor 12
		Traes_2AL_A7941CB12.4	0.00969179	1805	2	2	0.00195061	1805	11	0	sp|Q258Y5|ARFL_ORYSI	Auxin response factor 12
		Traes_2AL_A7941CB12.6	NA	NA	NA	NA	0.00217847	1619	9	1	sp|Q258Y5|ARFL_ORYSI	Auxin response factor 12
		Traes_2AL_A7941CB12.7	NA	NA	NA	NA	0.000975782	1148	8	0	sp|Q258Y5|ARFL_ORYSI	Auxin response factor 12
		Traes_2DL_8434C0251.2	NA	NA	NA	NA	0.00292449	2069	8	0	sp|Q258Y5|ARFL_ORYSI	Auxin response factor 12
		Traes_2DL_8434C0251.4	NA	NA	NA	NA	0.00324891	1616	11	0	sp|Q258Y5|ARFL_ORYSI	Auxin response factor 12
		Traes_2DL_8434C0251.5	NA	NA	NA	NA	0.0241638	1382	5	2	sp|Q258Y5|ARFL_ORYSI	Auxin response factor 12
tae-miR167f	UGAAGCUGCCAGCAUGAUCUAA	Traes_2BL_B2D711406.1	NA	NA	NA	NA	0.00292449	1229	6	0	sp|Q0J951|ARFL_ORYSJ	Auxin response factor 12
		Traes_2BL_B2D711406.2	NA	NA	NA	NA	0.0241638	1229	3	2	sp|Q0J951|ARFL_ORYSJ	Auxin response factor 12
		Traes_2AL_A7941CB12.1	NA	NA	NA	NA	0.00162578	2072	7	0	sp|Q258Y5|ARFL_ORYSI	Auxin response factor 12
		Traes_2AL_A7941CB12.5	NA	NA	NA	NA	0.00299418	1619	6	1	sp|Q258Y5|ARFL_ORYSI	Auxin response factor 12
		Traes_2DL_8434C0251.1	0.000639232	2069	2	0	0.000817484	2069	6	1	sp|Q258Y5|ARFL_ORYSI	Auxin response factor 12
		Traes_2DL_8434C0251.3	0.0275958	1616	1	4	0.00696436	1616	7	2	sp|Q258Y5|ARFL_ORYSI	Auxin response factor 12
tae-miR167g	UGAAGCUGCCAGCAUGAUCUU	Traes_5AS_A86138871.4	NA	NA	NA	NA	0.0174489	1724	11	0	AT1G30330.2	auxin response factor 6 LENGTH=935
		Traes_5AS_A86138871.1	NA	NA	NA	NA	0.0105615	2414	10	0	AT1G30330.2	auxin response factor 6 LENGTH=935
		Traes_5AS_A86138871.3	NA	NA	NA	NA	0.0179978	2066	10	0	AT1G30330.2	auxin response factor 6 LENGTH=935
		Traes_5DS_A71D29AE1.4	NA	NA	NA	NA	0.0113905	2066	12	0	AT1G30330.2	auxin response factor 6 LENGTH=935
		Traes_5AS_A86138871.5	NA	NA	NA	NA	0.00279022	125	13	0	AT1G30330.2	auxin response factor 6 LENGTH=935
		Traes_5AS_A86138871.2	0.00945936	2153	2	0	NA	NA	NA	NA	AT1G30330.2	auxin response factor 6 LENGTH=935
		Traes_5BS_3F6023CD6.2	0.000666752	2066	2	0	0.00111702	2066	10	0	sp|Q653U3|ARFQ_ORYSJ	Auxin response factor 17
		Traes_5DS_A71D29AE1.1	0.0102848	2414	2	0	0.0171743	2414	12	0	AT1G30330.2	auxin response factor 6 LENGTH=935
		Traes_5BS_3F6023CD6.1	0.00664755	2414	2	0	0.00933694	2414	10	1	sp|Q9SYH4|NFYA5_ARATH	IPR003311 (AUX/IAA protein), IPR010525 (Auxin response factor), IPR015300 (DNA-binding pseudobarrel domain)
tae-miR168a	UCGCUUGGUGCAGAUCGGGAC	Traes_7DS_4D01B6175.1_5UTR	0.0026772	36	3	1	0.0026772	36	3	1	AT2G27880.1	Argonaute family protein LENGTH=997
		Traes_6AS_539B381F1.4	NA	NA	NA	NA	0.0374458	653	2	1	sp|O65639|CSP1_ARATH	Cold shock protein 1
tae-miR168c	UCGCUUGGUGCAGGUCGGGAC	Traes_6AL_616161AAB.1	0.0350798	244	2	2	NA	NA	NA	NA	AT2G27880.1	Argonaute family protein LENGTH=997
		Traes_6AL_616161AAB.2	0.0428793	244	2	2	NA	NA	NA	NA	AT2G27880.1	Argonaute family protein LENGTH=997
tae-miR169b	UAGCCAAGGAUGACUUGCCGG	Traes_2AL_C54414D9D.1	NA	NA	NA	NA	0.00348826	580	2	2	AT5G42510.1	Disease resistance-responsive (dirigent-like protein) family protein LENGTH=182
		Traes_4BL_7DA93696E.1_3UTR	0.0368999	28	16	2	0.0368999	28	16	2	sp|Q93ZH2|NFYA3_ARATH	Nuclear transcription factor Y subunit A-3
		Traes_4AS_2603E68AF.1_3UTR	0.0182433	32	2	3	0.0182433	32	2	3	sp|Q9SYH4|NFYA5_ARATH	Nuclear transcription factor Y subunit A-5
		Traes_4DL_8156B39DF.1_3UTR	0.0247537	28	14	2	0.0247537	28	14	2	sp|Q9LVJ7|NFYA6_ARATH	Nuclear transcription factor Y subunit A-6
		Traes_2AL_7A16D363B.2	NA	NA	NA	NA	0.00245045	413	2	1	sp|Q93Y91|STP5_ARATH	Sugar transport protein 5
tae-miR169m	CAGCCAAGGAUGACUUGCCGG	Contig52326_TSuiA	0.00395395	414	2	0	0.00566102	414	48	0	sp|Q9LVJ7|NFYA6_ARATH	Nuclear transcription factor Y subunit A-6
		Traes_4DL_8156B39DF.1_3UTR	0.00233031	28	5	0	0.0301737	28	14	2	sp|Q9SYH4|NFYA5_ARATH	Nuclear transcription factor Y subunit A-5
		Traes_4AS_2603E68AF.1_3UTR	0.00388083	32	55	0	0.049782	32	78	2	sp|Q9SYH4|NFYA5_ARATH	Nuclear transcription factor Y subunit A-5
		Traes_4BL_7DA93696E.1_3UTR	0.00310587	28	8	0	0.0400279	28	16	2	AT4G00150.1	GRAS family transcription factor LENGTH=558
		Traes_1BL_17F16DCDF.2	NA	NA	NA	NA	0.00291901	295	2	3	AT4G34980.1	subtilisin-like serine protease 2 LENGTH=764
		Contig19856_TSuiA	0.0355056	1505	24	0	NA	NA	NA	NA	sp|Q9SYH4|NFYA5_ARATH	Nuclear transcription factor Y subunit A-5
		Traes_2DS_69FBC78BC.1_3UTR	0.0184911	39	8	0	0.0273457	39	25	0	sp|Q9SYH4|NFYA5_ARATH	Nuclear transcription factor Y subunit A-5
		Traes_2BS_A95B28510.1_3UTR	0.0161986	39	5	0	0.0239688	39	16	0	sp|Q9SYH4|NFYA5_ARATH	Nuclear transcription factor Y subunit A-5
		Traes_2AS_7C177F9DB.1_3UTR	0.0177275	39	11	0	0.0262213	39	27	0	sp|Q93ZH2|NFYA3_ARATH	Nuclear transcription factor Y subunit A-3
		Traes_6AL_C0E74F959.1_3UTR	NA	NA	NA	NA	0.0340644	40	48	0	sp|Q9SYH4|NFYA5_ARATH	Nuclear transcription factor Y subunit A-5
tae-miR169d	UAGCCAAGAAUGACUUGCCUG	Contig150730_TSuiA	0.030438	169	1	4	0.030438	169	1	4	sp|Q9M9X4|NFYA2_ARATH	Nuclear transcription factor Y subunit A-2
		Traes_5DL_7F3ABFDD6.1_3UTR	0.0124544	85	20	2	0.0124544	85	20	2	sp|Q9LVJ7|NFYA6_ARATH	Nuclear transcription factor Y subunit A-6
tae-miR169l	UAGCCAAGGAUGAAUUGCCAG	Contig24125_TSuiA	0.0376674	794	3	1	0.0376674	794	3	1	sp|Q6PFM0|JMJD6_DANRE	Bifunctional arginine demethylase and lysyl-hydroxylase JMJD6
		Traes_5BL_32050EC2C1.2	0.0391423	317	2	3	NA	NA	NA	NA	sp|Q5ZJV9|CNOT7_CHICK	CCR4-NOT transcription complex subunit 7
		Contig19856_TSuiA	0.0112756	1505	2	2	0.0112756	1505	2	2	sp|Q9SYH4|NFYA5_ARATH	Nuclear transcription factor Y subunit A-5
		Traes_2AS_7C177F9DB.1_3UTR	0.00916363	39	3	3	0.00916363	39	3	3	sp|Q9SYH4|NFYA5_ARATH	Nuclear transcription factor Y subunit A-5
		Traes_2BS_A95B28510.1_3UTR	0.0368235	39	1	4	0.0368235	39	1	4	sp|Q9SYH4|NFYA5_ARATH	Nuclear transcription factor Y subunit A-5
		Traes_2DS_69FBC78BC.1_3UTR	0.0137139	39	2	3	0.0137139	39	2	3	sp|Q9SYH4|NFYA5_ARATH	Nuclear transcription factor Y subunit A-5
tae-miR171a	UGAUUGAGCCGUGCCAAUAUC	Traes_6DL_26DDCA106.1_5UTR	0.0013867	101	44	0	0.0013867	101	44	0	AT4G00150.1	GRAS family transcription factor LENGTH=558
		Contig25309_TSuiA	0.0112756	650	2	2	0.0112756	650	2	2
tae-miR171d	UGAUUGAGCCGCGCCAAUAUC	Traes_6DL_26DDCA106.1_5UTR	0.000777373	101	278	0	0.00115461	101	2709	0	AT4G34980.1	IPR005202 (Transcription factor GRAS)
		Contig25309_TSuiA	NA	NA	NA	NA	0.00979791	650	2	2
tae-miR172a-3p	AGAAUCUUGAUGAUGCUGCAU	Traes_1AS_90F3120F8.2	NA	NA	NA	NA	0.0275678	997	2	2	sp|Q94AN4|AP2L1_ARATH	AP2-like ethylene-responsive transcription factor
		Traes_1AS_90F3120F8.3	NA	NA	NA	NA	0.000650627	580	3	0	sp|Q94AN4|AP2L1_ARATH	AP2-like ethylene-responsive transcription factor
		Traes_1BS_E68807072.1	NA	NA	NA	NA	0.00673858	1420	2	3	sp|Q94AN4|AP2L1_ARATH	AP2-like ethylene-responsive transcription factor
		Traes_1BS_E68807072.4	NA	NA	NA	NA	0.0208902	1375	1	4	sp|Q94AN4|AP2L1_ARATH	AP2-like ethylene-responsive transcription factor
		Traes_1BS_E68807072.6	NA	NA	NA	NA	0.00130083	142	2	0	sp|Q94AN4|AP2L1_ARATH	AP2-like ethylene-responsive transcription factor
		Traes_1DS_2BB06F54C.5	NA	NA	NA	NA	0.00681051	136	3	0	sp|Q94AN4|AP2L1_ARATH	AP2-like ethylene-responsive transcription factor
		Traes_5BL_5117B3E2A.3	0.000639232	682	21	0	NA	NA	NA	NA	sp|Q94AN4|AP2L1_ARATH	AP2-like ethylene-responsive transcription factor
		Traes_5BL_5117B3E2A.5	0.00234185	580	20	0	0.00357322	580	141	0	sp|Q94AN4|AP2L1_ARATH	AP2-like ethylene-responsive transcription factor
		Traes_5BL_5117B3E2A.6	0.00255448	571	12	0	0.00389742	571	142	0	sp|Q94AN4|AP2L1_ARATH	AP2-like ethylene-responsive transcription factor
		Traes_5DL_E88449625.1	0.00340452	688	24	0	0.00519318	688	162	0	sp|Q94AN4|AP2L1_ARATH	AP2-like ethylene-responsive transcription factor
		Traes_5DL_E88449625.3	0.00212919	682	21	0	0.00324891	682	134	0	sp|Q94AN4|AP2L1_ARATH	AP2-like ethylene-responsive transcription factor
tae-miR172c	GGAAUCUUGAUGAUGCUGCAU	Contig32249_TSuiA	0.000571856	17	8	0	0.000571856	17	8	0	sp|Q94AN4|AP2L1_ARATH	AP2-like ethylene-responsive transcription factor
		Traes_2AL_5BA7E2623.1	NA	NA	NA	NA	0.00810249	856	32	0	sp|Q94AN4|AP2L1_ARATH	AP2-like ethylene-responsive transcription factor
		Traes_2AL_5BA7E2623.2	0.015962	809	3	3	0.00874784	809	30	0	sp|Q94AN4|AP2L1_ARATH	AP2-like ethylene-responsive transcription factor
		Traes_2AL_5BA7E2623.3	NA	NA	NA	NA	0.00842522	568	16	0	sp|Q94AN4|AP2L1_ARATH	AP2-like ethylene-responsive transcription factor
		Traes_2BL_FE46FC938.1	0.00933456	1201	3	0	0.0142164	1201	28	0	sp|Q94AN4|AP2L1_ARATH	AP2-like ethylene-responsive transcription factor
		Traes_2BL_FE46FC938.2	NA	NA	NA	NA	0.0145372	817	21	0	sp|Q94AN4|AP2L1_ARATH	AP2-like ethylene-responsive transcription factor
		Traes_5BL_5117B3E2A.1	0.00234185	682	21	0	0.00357322	682	168	0	sp|Q94AN4|AP2L1_ARATH	AP2-like ethylene-responsive transcription factor
		Traes_5BL_5117B3E2A.2	0.00212919	688	11	0	0.00324891	688	150	0	sp|Q94AN4|AP2L1_ARATH	AP2-like ethylene-responsive transcription factor
		Traes_5BL_5117B3E2A.3	NA	NA	NA	NA	0.000975782	682	172	0	sp|Q94AN4|AP2L1_ARATH	AP2-like ethylene-responsive transcription factor
		Traes_5DL_E88449625.2	0.00170371	694	12	0	0.00259997	694	158	0	sp|Q94AN4|AP2L1_ARATH	AP2-like ethylene-responsive transcription factor
		Traes_7DL_7B0ABD21E.1	NA	NA	NA	NA	0.000325367	1215	4	0	sp|Q94AN4|AP2L1_ARATH	AP2-like ethylene-responsive transcription factor
		Traes_7DL_7B0ABD21E.3	0.0275958	420	1	4	0.000650627	420	3	0	sp|Q94AN4|AP2L1_ARATH	AP2-like ethylene-responsive transcription factor
		Contig8666_TSuiA	0.0334467	1292	5	2	0.0334467	1292	5	2	AT4G34040.1	RING/U-box superfamily protein LENGTH=666
		Traes_1AS_79A588F71.7	0.00637397	1063	2	0	NA	NA	NA	NA	AT4G34040.1	RING/U-box superfamily protein LENGTH=666
		Traes_1AS_79A588F71.8	0.00586576	1063	2	1	NA	NA	NA	NA	AT4G34040.1	RING/U-box superfamily protein LENGTH=666
		Traes_1DS_114C78BF4.2	0.00828289	1060	2	1	NA	NA	NA	NA	AT4G34040.1	RING/U-box superfamily protein LENGTH=666
		Traes_1DS_114C78BF4.5	0.00722075	1039	4	0	NA	NA	NA	NA	AT4G34040.1	RING/U-box superfamily protein LENGTH=666
		Traes_1DS_114C78BF4.6	0.00848405	997	2	1	NA	NA	NA	NA	AT4G34040.1	RING/U-box superfamily protein LENGTH=666
tae-miR1878b	AUUUGUAGUGUUCGGAUUGAGUUU	Traes_1DS_42A97921C.1	NA	NA	NA	NA	0.0413439	541	1	4	AT5G46700.1	Tetraspanin family protein LENGTH=269
tae-miR2118a	UUCCUGAUGCCUCCCAUGCCUA	Traes_7BS_25ED48B17.1_3UTR	0.00459236	248	5	3	0.00459236	248	5	3	AT1G03445.1	Serine/threonine protein phosphatase family protein LENGTH=793
		Contig162975_TSuiA	0.00513495	28	5	0	0.00513495	28	5	0
		Contig232204_TSuiA	0.015889	33	2	0	0.015889	33	2	0
		Contig272414_TSuiA	0.0414461	33	4	0	0.0414461	33	4	0
tae-miR2118b	UUCCCGAUGCCUCCCAUUCCUA	Contig172276_TSuiA	0.0302377	65	2	3	0.0302377	65	2	3
		Contig187324_TSuiA	0.0383643	141	2	1	0.0383643	141	2	1
		Contig198285_TSuiA	0.00612204	67	3	3	0.00612204	67	3	3
tae-miR2118e	UUCCUGAUGUCUCCCAUUCCUA	Traes_5AL_75DEBAB91.1	NA	NA	NA	NA	0.0135746	66	9	0	AT5G13020.1	Emsy N Terminus (ENT)/ plant Tudor-like domains-containing protein LENGTH=397
		Traes_5BL_9F0D0507F.1	0.00891216	108	9	0	0.0145372	108	11	0	AT5G13020.1	Emsy N Terminus (ENT)/ plant Tudor-like domains-containing protein LENGTH=397
		Traes_5BL_9F0D0507F.3	0.00912338	108	20	0	0.0148578	108	8	0	AT5G13020.1	Emsy N Terminus (ENT)/ plant Tudor-like domains-containing protein LENGTH=397
		Traes_5DL_A06F1CBF1.1	0.00870089	108	14	0	0.0142164	108	6	0	AT5G13020.1	Emsy N Terminus (ENT)/ plant Tudor-like domains-containing protein LENGTH=397
		Traes_5DL_A06F1CBF1.2	0.00848958	84	13	0	0.0138956	84	8	0	AT5G13020.1	Emsy N Terminus (ENT)/ plant Tudor-like domains-containing protein LENGTH=397
		Traes_5DL_A06F1CBF1.4	0.00767916	84	10	1	0.0132536	84	8	0	AT5G13020.1	Emsy N Terminus (ENT)/ plant Tudor-like domains-containing protein LENGTH=397
		Traes_4BL_3C76AB135.2	NA	NA	NA	NA	0.0208902	252	1	4	sp|Q5QN75|M2K1_ORYSJ	Mitogen-activated protein kinase kinase 1
		Traes_7DS_3C6ACA227.1_3UTR	0.00277147	134	10	0	0.00277147	134	10	0	sp|Q9SY02|PP301_ARATH	Pentatricopeptide repeat-containing protein
		Contig127469_TSuiA	0.00649872	41	2	1	0.00649872	41	2	1
		Contig209734_TSuiA	0.0287478	85	4	3	0.0287478	85	4	3
tae-miR2118p	UUCCCGAUGCCUCUCAUGCCUA	Traes_5BL_48C9EA817.1	0.000213123	209	7	0	NA	NA	NA	NA		Unknown protein
		Traes_5DL_908D083AE.1	0.0004262	206	5	0	NA	NA	NA	NA		Unknown protein
		Traes_5DL_908D083AE.2	0.000639232	205	4	0	NA	NA	NA	NA		Unknown protein
		Contig224085_TSuiA	0.030438	34	1	4	0.030438	34	1	4
tae-miR2118q	UUCCCGAUGCCUCCUAUUCCUA	Traes_6DS_E40C27230.1	0.00297534	1082	2	3	NA	NA	NA	NA	AT2G37710.1	receptor lectin kinase LENGTH=675
		Contig147561_TSuiA	0.030438	51	1	4	0.030438	51	1	4
		Contig165339_TSuiA	0.00399613	80	13	0	0.00399613	80	13	0
		Contig171497_TSuiA	0.0164517	34	10	0	0.0164517	34	10	0
		Contig212011_TSuiA	0.00285601	24	6	0	0.00285601	24	6	0
		Contig217218_TSuiA	0.00740868	15	6	0	0.00740868	15	6	0
		Contig259018_TSuiA	0.0441837	19	8	0	0.0441837	19	8	0
tae-miR2275-3p	UUUGGUUUCCUCCAAUAUCUCG	Traes_5BL_679C187B0.1	0.0161007	528	4	2	0.0145429	528	3	3	sp|P25792|CYSP_SCHMA	Cathepsin B-like cysteine proteinase
		Traes_5DL_A5A32C538.1	0.00534924	264	2	3	NA	NA	NA	NA	sp|P25792|CYSP_SCHMA	Cathepsin B-like cysteine proteinase
		Contig112078_TSuiA	0.00342624	48	2	0	0.00342624	48	2	0
		Contig115716_TSuiA	0.00612204	73	2	3	0.00612204	73	2	3
		Contig128505_TSuiA	0.0119406	15	3	0	0.0119406	15	3	0
		Contig38657_TSuiA	0.015889	52	3	0	0.015889	52	3	0
		Contig45926_TSuiA	0.00854359	93	3	0	0.00854359	93	3	0
tae-miR2275a	UUUGUUUUUCUCCAAUAUCUCA	Traes_1DL_513966E46.1_5UTR	0.00534723	30	3	1	0.00534723	30	3	1	AT3G15095.1	unknown protein; FUNCTIONS IN: molecular_function unknown; INVOLVED IN: biological_process unknown; LOCATED IN: chloroplast; EXPRESSED IN: 22 plant structures; EXPRESSED DURING: 13 growth stages; Has 9762 Blast hits to 6439 proteins in 764 species: Archae - 77; Bacteria - 1339; Metazoa - 3211; Fungi - 718; Plants - 437; Viruses - 131; Other Eukaryotes - 3849 (source: NCBI BLink). LENGTH=684
		Contig149970_TSuiA	0.00612204	25	2	3	0.00612204	25	2	3
		Contig155653_TSuiA	0.0464769	101	2	3	0.0464769	101	2	3
		Contig71612_TSuiA	0.000571856	61	5	0	0.000571856	61	5	0
tae-miR2275b	UUCAGUUUCUUCUAAUAUCUCA	Contig33492_TSuiA	0.0272555	74	4	3	0.0272555	74	4	3
		Contig78647_TSuiA	0.00153404	37	2	3	0.00153404	37	2	3
tae-miR3045a--Sun,F.	AUCUAAGACAAGUAAUUCGGG	Traes_7DL_DA620801B.1_5UTR	0.0243042	142	2	3	NA	NA	NA	NA	AT1G63690.2	SIGNAL PEPTIDE PEPTIDASE-LIKE 2 LENGTH=540
tae-miR3057a--Sun,F.	CGAAUGUAUUUUUUAUGGCUUG	Contig5708_TSuiA	0.000989956	246	238	0	0.00141827	246	2139	0	AT4G34980.1	subtilisin-like serine protease 2 LENGTH=764
		Contig27673_TSuiA	0.000495101	63	93	0	0.000709387	63	444	0	AT1G15890.1	subtilisin-like serine protease 2 LENGTH=764
tae-miR3062a--Sun,F.	UUCUUCAAGUACUCCACUUUU	Traes_6AS_073DEE100.2	NA	NA	NA	NA	0.0458565	68	2	0	AT1G21150.1	Mitochondrial transcription termination factor family protein LENGTH=390
		Traes_6DS_48337A953.1	0.0356974	404	3	0	NA	NA	NA	NA	AT1G79220.1	Mitochondrial transcription termination factor family protein LENGTH=399
		Traes_6DS_48337A953.5	0.0395486	404	4	0	NA	NA	NA	NA	AT1G79220.1	Mitochondrial transcription termination factor family protein LENGTH=399
		Traes_6DS_48337A953.2	0.0313462	404	3	0	NA	NA	NA	NA	AT1G79220.1	Mitochondrial transcription termination factor family protein LENGTH=399
		Traes_6DS_48337A953.4	0.0332825	404	5	0	NA	NA	NA	NA	AT1G79220.1	Mitochondrial transcription termination factor family protein LENGTH=399
		Traes_6DS_48337A953.3	0.03296	404	3	0	NA	NA	NA	NA	AT1G79220.1	Mitochondrial transcription termination factor family protein LENGTH=399
		Contig7103_TSuiA	0.00395395	889	18	0	NA	NA	NA	NA	AT1G79220.1	Mitochondrial transcription termination factor family protein LENGTH=399
tae-miR3084b--Sun,F.	UAAUCUUCUGGAUACAUGCUUA	Traes_6AL_54966DD98.1	0.00283063	1319	2	0	NA	NA	NA	NA	sp|Q9T048|DRL27_ARATH	Disease resistance protein
		Traes_5DL_B6AAC8E52.2	NA	NA	NA	NA	0.00973175	965	2	0	sp|Q9T048|DRL27_ARATH	Disease resistance protein
		Traes_5BL_964089395.4	NA	NA	NA	NA	0.0141489	14	2	0	sp|Q9T048|DRL27_ARATH	Disease resistance protein
		Traes_5DL_B6AAC8E52.4	NA	NA	NA	NA	0.0109619	965	2	1	sp|Q9T048|DRL27_ARATH	Disease resistance protein
tae-miR3117b--Sun,F.	UGAGAAAGGACUGCAUCAUCU	Contig21298_TSuiA	0.0419335	1315	1	4	NA	NA	NA	NA	UniRef90_UPI000234F5A7	UPI000234F5A7 related cluster n=1 Tax=unknown RepID=UPI000234F5A7
		Traes_7DS_B60F183FC.1_3UTR	0.0241281	318	1	4	0.0353277	318	1	4	sp|Q6AXT7|RBM42_RAT	RNA-binding protein 42
tae-miR3128a--Sun,F.	UGGACAUCCGAGCAGCUCUCA	Traes_1BS_217BCBF47.2	0.0429404	489	1	4	NA	NA	NA	NA	sp|A2Y0T4|RL102_ORYSI	60S ribosomal protein L10-2
tae-miR319b	UUGGACUGAAGGGUGCUCCCU	Traes_2AL_EA60A06AC.1	0.000213123	1397	8	0	0.000325367	1397	28	0	AT3G15030.1	TCP family transcription factor 4 LENGTH=420
		Traes_2BL_36A3AB3A2.1	0.000639232	1424	5	0	0.000975782	1424	24	0	AT3G15030.1	TCP family transcription factor 4 LENGTH=420
		Traes_2BL_36A3AB3A2.2	0.0004262	1361	4	0	0.000650627	1361	29	0	AT3G15030.1	TCP family transcription factor 4 LENGTH=420
		Traes_5BL_2DDBAA0C2.1	0.00106516	995	4	0	0.00130083	995	11	0	AT3G15030.1	TCP family transcription factor 4 LENGTH=420
tae-miR390	AAGCUCAGGAGGGAUAGCGCC	Traes_2AL_8DFB52620.1	0.0409159	330	2	0	NA	NA	NA	NA	AT1G63430.2	Leucine-rich repeat protein kinase family protein LENGTH=688
		Contig71099_TSuiA	0.00289355	108	2	1	0.00289355	108	2	1	AT5G46700.1	Tetraspanin family protein LENGTH=269
tae-miR393	UCCAAAGGGAUCGCAUUGAUC	Traes_1AS_536E18ACD.14	0.0428793	418	3	2	NA	NA	NA	NA	sp|B4EY23|CAIA_PROMH	Crotonobetainyl-CoA dehydrogenase
		Traes_1BS_CEB5DA163.7	0.018305	586	2	3	NA	NA	NA	NA	sp|B4EY23|CAIA_PROMH	Crotonobetainyl-CoA dehydrogenase
		Traes_1DS_F3A99134B.15	0.0444316	436	4	2	NA	NA	NA	NA	sp|B4EY23|CAIA_PROMH	Crotonobetainyl-CoA dehydrogenase
		Contig1488_TSuiA	0.0112756	1453	4	2	0.0112756	1453	4	2	sp|Q0DKP3|TIR1A_ORYSJ	Transport inhibitor response 1-like protein
		Traes_1AS_EF9022F0F.1	0.000852219	640	16	0	0.0138802	640	16	2	sp|Q0DKP3|TIR1A_ORYSJ	Transport inhibitor response 1-like protein
		Traes_1AS_EF9022F0F.2	0.00485769	562	6	2	0.0104283	562	16	2	sp|Q0DKP3|TIR1A_ORYSJ	Transport inhibitor response 1-like protein
		Traes_1BS_4BA296C26.1	0.0335123	1183	7	2	NA	NA	NA	NA	sp|Q0DKP3|TIR1A_ORYSJ	Transport inhibitor response 1-like protein
		Traes_1BS_4BA296C26.2	0.00361692	1183	15	0	NA	NA	NA	NA	sp|Q0DKP3|TIR1A_ORYSJ	Transport inhibitor response 1-like protein
		Traes_1BS_4BA296C26.3	0.00297959	1081	11	0	0.0477437	1081	16	2	sp|Q0DKP3|TIR1A_ORYSJ	Transport inhibitor response 1-like protein
		Traes_1BS_4BA296C26.4	0.0208802	562	8	2	0.0444104	562	15	2	sp|Q0DKP3|TIR1A_ORYSJ	Transport inhibitor response 1-like protein
		Traes_1BS_4BA296C26.5	0.00319208	562	10	0	NA	NA	NA	NA	sp|Q0DKP3|TIR1A_ORYSJ	Transport inhibitor response 1-like protein
		Traes_1BS_4BA296C26.6	0.00127806	640	11	0	0.0207479	640	19	2	sp|Q0DKP3|TIR1A_ORYSJ	Transport inhibitor response 1-like protein
		Traes_1DS_1847DA30E.1	0.0256365	1129	5	2	NA	NA	NA	NA	sp|Q0DKP3|TIR1A_ORYSJ	Transport inhibitor response 1-like protein
		Traes_1DS_1847DA30E.2	0.0129015	640	7	2	0.0275678	640	15	2	sp|Q0DKP3|TIR1A_ORYSJ	Transport inhibitor response 1-like protein
		Traes_1DS_1847DA30E.3	0.0161007	640	10	2	0.0343401	640	11	2	sp|Q0DKP3|TIR1A_ORYSJ	Transport inhibitor response 1-like protein
		Traes_2AL_9EC359B65.1	0.0287945	1432	2	2	NA	NA	NA	NA	sp|Q7XVM8|TIR1B_ORYSJ	Transport inhibitor response 1-like protein
		Traes_2AL_9EC359B65.2	0.00324109	1513	3	2	0.00696436	1513	2	2	sp|Q7XVM8|TIR1B_ORYSJ	Transport inhibitor response 1-like protein
		Traes_2AL_9EC359B65.3	NA	NA	NA	NA	0.0173201	1162	3	2	sp|Q7XVM8|TIR1B_ORYSJ	Transport inhibitor response 1-like protein
		Traes_2DL_F0FEB5383.1	NA	NA	NA	NA	0.00348826	1513	2	2	sp|Q7XVM8|TIR1B_ORYSJ	Transport inhibitor response 1-like protein
		Traes_2DL_F0FEB5383.3	0.00384698	1513	2	1	NA	NA	NA	NA	sp|Q7XVM8|TIR1B_ORYSJ	Transport inhibitor response 1-like protein
		Traes_2DL_F0FEB5383.7	NA	NA	NA	NA	0.0309599	1513	2	2	sp|Q7XVM8|TIR1B_ORYSJ	Transport inhibitor response 1-like protein
tae-miR393c	UCAGUGCAAUCCCUCUGGAAU	Traes_2BS_D4E86AAA6.2	NA	NA	NA	NA	0.044244	1166	3	1	AT5G57655.2	xylose isomerase family protein LENGTH=477
tae-miR393k	UUCCAAAGGGAUCGCAUUGAU	Traes_1AS_536E18ACD.14	0.0475287	419	4	2	NA	NA	NA	NA	sp|B4EY23|CAIA_PROMH	Crotonobetainyl-CoA dehydrogenase
		Traes_1BS_CEB5DA163.10	0.00848405	419	6	1	NA	NA	NA	NA	sp|B4EY23|CAIA_PROMH	Crotonobetainyl-CoA dehydrogenase
		Traes_1DS_F3A99134B.15	0.0490735	437	5	2	NA	NA	NA	NA	sp|B4EY23|CAIA_PROMH	Crotonobetainyl-CoA dehydrogenase
		Contig1488_TSuiA	0.0112756	1454	5	2	0.0112756	1454	5	2	sp|Q0DKP3|TIR1A_ORYSJ	Transport inhibitor response 1-like protein
		Traes_1AS_EF9022F0F.1	0.00324109	641	7	2	0.00696436	641	6	2	sp|Q0DKP3|TIR1A_ORYSJ	Transport inhibitor response 1-like protein
		Traes_1AS_EF9022F0F.2	0.0145024	563	5	2	0.0309599	563	14	2	sp|Q0DKP3|TIR1A_ORYSJ	Transport inhibitor response 1-like protein
		Traes_1BS_4BA296C26.1	0.0272168	1184	6	2	NA	NA	NA	NA	sp|Q0DKP3|TIR1A_ORYSJ	Transport inhibitor response 1-like protein
		Traes_1BS_4BA296C26.2	0.0335123	1184	7	2	NA	NA	NA	NA	sp|Q0DKP3|TIR1A_ORYSJ	Transport inhibitor response 1-like protein
		Traes_1BS_4BA296C26.3	0.0112979	1082	7	2	0.0241638	1082	10	2	sp|Q0DKP3|TIR1A_ORYSJ	Transport inhibitor response 1-like protein
		Traes_1BS_4BA296C26.4	0.00127806	563	13	0	0.0207479	563	15	2	sp|Q0DKP3|TIR1A_ORYSJ	Transport inhibitor response 1-like protein
		Traes_1BS_4BA296C26.5	0.0287945	563	7	2	NA	NA	NA	NA	sp|Q0DKP3|TIR1A_ORYSJ	Transport inhibitor response 1-like protein
		Traes_1BS_4BA296C26.6	0.0224682	641	6	2	0.0477437	641	15	2	sp|Q0DKP3|TIR1A_ORYSJ	Transport inhibitor response 1-like protein
		Traes_1DS_1847DA30E.1	0.0303696	1130	5	2	NA	NA	NA	NA	sp|Q0DKP3|TIR1A_ORYSJ	Transport inhibitor response 1-like protein
		Traes_1DS_1847DA30E.2	0.00647167	641	9	2	0.0138802	641	7	2	sp|Q0DKP3|TIR1A_ORYSJ	Transport inhibitor response 1-like protein
		Traes_1DS_1847DA30E.3	0.0192896	641	10	2	0.0410653	641	13	2	sp|Q0DKP3|TIR1A_ORYSJ	Transport inhibitor response 1-like protein
		Traes_2AL_9EC359B65.1	NA	NA	NA	NA	0.0173201	1433	4	2	sp|Q7XVM8|TIR1B_ORYSJ	Transport inhibitor response 1-like protein
		Traes_2AL_9EC359B65.2	NA	NA	NA	NA	0.00259997	1514	10	0	sp|Q7XVM8|TIR1B_ORYSJ	Transport inhibitor response 1-like protein
		Traes_2AL_9EC359B65.3	0.0208802	1163	2	2	0.00422152	1163	6	0	sp|Q7XVM8|TIR1B_ORYSJ	Transport inhibitor response 1-like protein
		Traes_2DL_F0FEB5383.3	NA	NA	NA	NA	0.0377086	1514	4	2	sp|Q7XVM8|TIR1B_ORYSJ	Transport inhibitor response 1-like protein
		Traes_2DL_F0FEB5383.4	0.00162186	1514	2	2	0.00348826	1514	3	2	sp|Q7XVM8|TIR1B_ORYSJ	Transport inhibitor response 1-like protein
		Traes_2DL_F0FEB5383.5	NA	NA	NA	NA	0.0343401	1514	3	2	sp|Q7XVM8|TIR1B_ORYSJ	Transport inhibitor response 1-like protein
tae-miR394c	UUGGCAUUCUGUCCACCUCC	Contig6192_TSuiA	0.030438	1252	1	4	0.030438	1252	1	4	AT1G30950.1	F-box family protein LENGTH=442
		Traes_3AL_63EBED1DE.1	0.0004262	1033	9	0	0.000650627	1033	18	0	AT1G30950.1	F-box family protein LENGTH=442
		Traes_3AL_63EBED1DE.2	0.00127806	916	5	0	0.00195061	916	19	0	AT1G30950.1	F-box family protein LENGTH=442
		Traes_3AL_63EBED1DE.3	0.00106516	328	18	0	0.00162578	328	23	0	AT1G30950.1	F-box family protein LENGTH=442
		Traes_3B_CE823F10E.1	0.000213123	1417	9	0	0.000325367	1417	15	0	AT1G30950.1	F-box family protein LENGTH=442
		Traes_3B_CE823F10E.2	0.000639232	1441	13	0	0.000975782	1441	20	0	AT1G30950.1	F-box family protein LENGTH=442
		Traes_3B_CE823F10E.3	0.000852219	406	14	0	0.00130083	406	24	0	AT1G30950.1	F-box family protein LENGTH=442
		Traes_3DL_DABAFB184.1	0.00149091	91	11	0	0.00227534	91	27	0	sp|Q9FZK1|FBX6_ARATH	F-box only protein 6
tae-miR396b	UCCACAGGCUUUCUUGAACUG	Contig15149_TSuiA	0.0112756	13	2	2	0.0112756	13	2	2	sp|Q6AWY8|GRF1_ORYSJ	Growth-regulating factor 1
		Traes_6DL_4C3F04219.1	0.00234185	398	7	0	0.00357322	398	43	0	sp|Q6AWY8|GRF1_ORYSJ	Growth-regulating factor 1
		Traes_6DL_4C3F04219.2	0.000852219	398	3	0	0.00130083	398	40	0	sp|Q6AWY8|GRF1_ORYSJ	Growth-regulating factor 1
		Contig3320_TSuiA	0.00114339	387	1072	0	0.00114339	387	1072	0	sp|Q6AWY6|GRF3_ORYSJ	Growth-regulating factor 3
		Traes_2AL_07B1977B8.1	0.000213123	206	125	0	0.000325367	206	1026	0	sp|Q6AWY6|GRF3_ORYSJ	Growth-regulating factor 3
		Traes_2AL_07B1977B8.2	0.00212919	29	126	0	0.00324891	29	1061	0	sp|Q6AWY6|GRF3_ORYSJ	Growth-regulating factor 3
		Traes_2DL_3B4943F11.2	0.0004262	497	147	0	0.000650627	497	1037	0	sp|Q6AWY6|GRF3_ORYSJ	Growth-regulating factor 3
		Traes_2DL_3B4943F11.3	0.00149091	29	140	0	0.00227534	29	1037	0	sp|Q6AWY6|GRF3_ORYSJ	Growth-regulating factor 3
		Traes_2DL_3B4943F11.4	0.00191647	29	127	0	0.00292449	29	1050	0	sp|Q6AWY6|GRF3_ORYSJ	Growth-regulating factor 3
		Traes_2DL_3B4943F11.5	0.00127806	29	116	0	0.00195061	29	1029	0	sp|Q6AWY6|GRF3_ORYSJ	Growth-regulating factor 3
		Traes_2DL_3B4943F11.6	0.00106516	29	135	0	0.00162578	29	1023	0	sp|Q6AWY6|GRF3_ORYSJ	Growth-regulating factor 3
		Traes_2AL_2FE59A2DC.1	NA	NA	NA	NA	0.00733334	305	4	1	AT2G36400.1	growth-regulating factor 3 LENGTH=398
		Traes_6AL_EEA5F4238.1	0.00170371	482	145	0	0.00259997	482	1052	0	AT3G13960.1	growth-regulating factor 5 LENGTH=397
		Traes_6AL_F5BFFCA3E.1	0.000639232	398	6	0	0.000975782	398	34	0	AT3G13960.1	growth-regulating factor 5 LENGTH=397
		Traes_4AL_A8CBB811B.15	NA	NA	NA	NA	0.0048694	59	2	0	sp|Q9FRG8|GRF9_ORYSJ	Growth-regulating factor 9
		Traes_4AL_A8CBB811B.16	0.00382927	602	4	0	0.0061639	602	7	0	sp|Q9FRG8|GRF9_ORYSJ	Growth-regulating factor 9
		Traes_4AL_A8CBB811B.17	0.0118484	602	2	3	NA	NA	NA	NA	sp|Q9FRG8|GRF9_ORYSJ	Growth-regulating factor 9
		Traes_4AL_A8CBB811B.18	NA	NA	NA	NA	0.00454551	401	6	0	sp|Q9FRG8|GRF9_ORYSJ	Growth-regulating factor 9
		Traes_4AL_A8CBB811B.19	0.00276706	203	3	0	0.00422152	203	5	0	sp|Q9FRG8|GRF9_ORYSJ	Growth-regulating factor 9
		Traes_4BS_AAE1439D4.10	NA	NA	NA	NA	0.00810249	203	6	0	sp|Q9FRG8|GRF9_ORYSJ	Growth-regulating factor 9
		Traes_4BS_AAE1439D4.7	NA	NA	NA	NA	0.00777965	521	3	0	sp|Q9FRG8|GRF9_ORYSJ	Growth-regulating factor 9
		Traes_4BS_AAE1439D4.8	NA	NA	NA	NA	0.00584043	521	6	0	sp|Q9FRG8|GRF9_ORYSJ	Growth-regulating factor 9
		Traes_4BS_AAE1439D4.9	NA	NA	NA	NA	0.00551686	353	8	0	sp|Q9FRG8|GRF9_ORYSJ	Growth-regulating factor 9
		Traes_4DS_261E93270.1_5UTR	0.0013395	221	4	1	0.0013395	221	4	1	sp|Q9FRG8|GRF9_ORYSJ	Growth-regulating factor 9
		Traes_4DS_261E93270.11	NA	NA	NA	NA	0.00745671	548	10	0	sp|Q9FRG8|GRF9_ORYSJ	Growth-regulating factor 9
		Traes_4DS_261E93270.12	NA	NA	NA	NA	0.00597939	548	2	1	sp|Q9FRG8|GRF9_ORYSJ	Growth-regulating factor 9
		Traes_4DS_261E93270.13	NA	NA	NA	NA	0.00842522	353	7	0	sp|Q9FRG8|GRF9_ORYSJ	Growth-regulating factor 9
		Traes_4DS_261E93270.14	NA	NA	NA	NA	0.00648726	353	7	0	sp|Q9FRG8|GRF9_ORYSJ	Growth-regulating factor 9
		Traes_4DS_261E93270.15	0.00255448	203	2	0	0.00389742	203	4	0	sp|Q9FRG8|GRF9_ORYSJ	Growth-regulating factor 9
		Traes_4DS_261E93270.9	0.00319208	203	3	0	0.00519318	203	6	0	sp|Q9FRG8|GRF9_ORYSJ	Growth-regulating factor 9
tae-miR396e	UUCCACAGCUUUCUUGAACUG	Contig30_TSuiA	0.0242642	1508	2	3	0.0242642	1508	2	3	AT4G24190.1	Chaperone protein htpG family protein LENGTH=823
		Traes_5BL_0F3A986F9.1	0.0488279	1419	2	3	NA	NA	NA	NA	AT4G24190.1	Chaperone protein htpG family protein LENGTH=823
		Traes_5BL_0F3A986F9.2	0.0499609	1419	4	3	NA	NA	NA	NA	AT4G24190.1	Chaperone protein htpG family protein LENGTH=823
		Contig19319_TSuiA	0.0334467	861	2	2	0.0334467	861	2	2	UniRef90_Q109I3	CsAtPR5, putative, expressed n=3 Tax=Oryza sativa RepID=Q109I3_ORYSJ
		Traes_4DS_0FB3F3EE9.1	NA	NA	NA	NA	0.0161393	719	9	0	sp|Q6AWY3|GRF6_ORYSJ	Growth-regulating factor 6
		Traes_4DS_0FB3F3EE91.1	NA	NA	NA	NA	0.0145372	719	10	0	sp|Q6AWY3|GRF6_ORYSJ	Growth-regulating factor 6
		Traes_4AL_A8CBB811B.1_5UTR	0.00277147	185	13	0	0.00277147	185	13	0	sp|Q9FRG8|GRF9_ORYSJ	Growth-regulating factor 9
		Traes_4BS_AAE1439D4.1_5UTR	0.00415433	730	10	0	0.00415433	730	10	0	sp|Q9FRG8|GRF9_ORYSJ	Growth-regulating factor 9
		Traes_1BS_1B4A7B419.3	0.0411067	258	1	4	NA	NA	NA	NA	sp|O74462|TAF6_SCHPO	Transcription initiation factor TFIID subunit 6
tae-miR397b	UUGAGUGCAGCGUUGAUGAAC	Traes_6AL_ED63E89EA.1	0.0421417	140	2	0	NA	NA	NA	NA	AT4G30440.1	UDP-D-glucuronate 4-epimerase 1 LENGTH=429
		Contig59814_TSuiA	0.0236229	38	2	1	0.0236229	38	2	1	UniRef90_UPI0002C33616	UPI0002C33616 related cluster n=1 Tax=unknown RepID=UPI0002C33616
tae-miR399b	UGCCAAAGGAGAGUUGCCCUG	Traes_4DL_1BB54C850.1	NA	NA	NA	NA	0.0309599	501	2	2	sp|P23935|NDUA5_BOVIN	NADH dehydrogenase [ubiquinone] 1 alpha subcomplex subunit 5
		Traes_1DL_F122253A3.1_5UTR	0.0368235	179	1	4	0.0368235	179	1	4	AT2G16920.1	ubiquitin-conjugating enzyme 23 LENGTH=1102
		Contig400_TSuiA	0.0334467	1784	2	2	0.0334467	1784	2	2	UniRef90_UPI00032A774A	UPI00032A774A related cluster n=1 Tax=unknown RepID=UPI00032A774A
tae-miR444c	UGCAGUUGCUGUCUCAAGCUU	Traes_2AL_2C3E4739B.2	NA	NA	NA	NA	0.00681051	1889	3	0	AT4G14368.1	Regulator of chromosome condensation (RCC1) family protein LENGTH=1106
		Traes_2BL_72DD69CAB.2	NA	NA	NA	NA	0.00516613	2444	3	1	AT4G14368.1	Regulator of chromosome condensation (RCC1) family protein LENGTH=1106
		Traes_7DL_B5E92D587.1	0.0138944	551	1	4	0.0208902	551	1	4	sp|Q09463|RNF5_CAEEL	RING finger protein 5
		Traes_7DL_B5E92D587.2	0.000852219	551	2	0	NA	NA	NA	NA	sp|Q09463|RNF5_CAEEL	RING finger protein 5
tae-miR444d	UGCAGUUGUUGUCUCAAGCUU	Contig19628_TSuiA	0.000724174	1448	4	1	0.000724174	1448	4	1	sp|Q09463|RNF5_CAEEL	RING finger protein 5
		Traes_7AL_6639D50381.2	NA	NA	NA	NA	0.0413439	518	1	4	sp|Q09463|RNF5_CAEEL	RING finger protein 5
		Contig67748_TSuiA	0.00289355	97	4	1	0.00289355	97	4	1
tae-miR5048-5p	UUUGCAGGUUUUAGGUCUAAGU	Traes_2BS_47E2D6444.2	0.00263374	971	2	1	NA	NA	NA	NA	AT1G65800.1	receptor kinase 2 LENGTH=847
		Traes_2BS_47E2D6444.3	0.0192896	959	2	2	NA	NA	NA	NA	AT1G65800.1	receptor kinase 2 LENGTH=847
		Traes_1DS_26F1546F6.2	NA	NA	NA	NA	0.00130083	929	2	0	AT4G21380.1	receptor kinase 3 LENGTH=850
tae-miR5048b	UAUUUGCAGGUUUUAGGUCUAA	Contig172851_TSuiA	0.0045657	90	4	0	0.0045657	90	4	0	AT4G21380.1	receptor kinase 3 LENGTH=850
tae-miR5049-3p	AAUAUGGAUCGGAGGGAGUAC	Traes_7DS_06CD5BBFB.4	NA	NA	NA	NA	0.0138802	110	4	2	sp|F4IXJ7|MED6_ARATH	Mediator of RNA polymerase II transcription subunit 6
		Traes_7DL_0ACD47ECC.1_5UTR	0.031707	35	2	3	0.031707	35	2	3	UniRef90_UPI0002B43759	UPI0002B43759 related cluster n=1 Tax=unknown RepID=UPI0002B43759
tae-miR5049d	AGACAAUUAUUUAGGAACGGA	Traes_3DS_D42FCD586.1	NA	NA	NA	NA	0.00673858	797	2	3	AT4G38970.1	fructose-bisphosphate aldolase 2 LENGTH=398
		Traes_3DS_D42FCD586.2	0.0275958	806	1	4	NA	NA	NA	NA	AT4G38970.1	fructose-bisphosphate aldolase 2 LENGTH=398
		Traes_4AS_BA4C694B7.3	NA	NA	NA	NA	0.034849	777	3	0	sp|Q4PE39|SEC23_USTMA	Protein transport protein SEC23
tae-miR5049f	AAUUAAUAUGGAUCGGAGGGA	Contig65310_TSuiA	0.0197599	109	2	3	0.0197599	109	2	3	sp|Q54NM9|STT3_DICDI	Dolichyl-diphosphooligosaccharide--protein glycosyltransferase subunit STT3
		Traes_2DS_851973269.7	NA	NA	NA	NA	0.00785725	193	2	3	UniRef90_Q84JL7	Hydrolase, alpha/beta fold family protein n=4 Tax=Brassicaceae RepID=Q84JL7_ARATH
tae-miR5049g	UCCGUCCGAAAAUACUUGUCA	Traes_2AL_24A1BF00C.1	NA	NA	NA	NA	0.0180014	38	1	4	AT5G06210.1	RNA binding (RRM/RBD/RNP motifs) family protein LENGTH=146
		Traes_7BL_A7BC41079.1_5UTR	NA	NA	NA	NA	0.00678779	314	3	3	AT2G07020.1	Protein kinase protein with adenine nucleotide alpha hydrolases-like domain LENGTH=700
		Traes_7BL_07C4E8081.44	NA	NA	NA	NA	0.00582951	47	2	3		Unknown protein
		Traes_7BL_07C4E8081.43	0.0429404	47	1	4	NA	NA	NA	NA	Unknown protein
		Traes_5AL_8453D8DEB.1	0.0323814	330	1	4	NA	NA	NA	NA	AT2G29100.1	glutamate receptor 2.9 LENGTH=940
		Traes_3B_A510D66CC.1_3UTR	0.0437495	235	2	3	NA	NA	NA	NA	AT3G24030.1	hydroxyethylthiazole kinase family protein LENGTH=276
tae-miR5049h	GACAAGUAUUUUCGGACGGAGGGA	Traes_6BL_066E7881C.6	NA	NA	NA	NA	0.0237724	390	2	2	sp|Q6AXT7|RBM42_RAT	RNA-binding protein 42
		Traes_6BL_066E7881C.9	NA	NA	NA	NA	0.00300293	390	2	2	sp|Q6AXT7|RBM42_RAT	RNA-binding protein 42
		Traes_6BL_066E7881C.3	NA	NA	NA	NA	0.0178828	534	3	2	sp|Q6AXT7|RBM42_RAT	RNA-binding protein 42
		Traes_5AL_E5FB83F56.1_3UTR	NA	NA	NA	NA	0.0400279	526	5	2	AT2G17170.1	Protein kinase superfamily protein LENGTH=328
		Traes_6BL_066E7881C.7	0.0217058	390	1	4	0.00599684	390	2	2	AT1G80070.1	Pre-mRNA-processing-splicing factor LENGTH=2359
		Contig5936_TSuiA	NA	NA	NA	NA	0.0480389	77	5	2	Unknown protein
		Traes_3AL_CF48B3F4A.1_3UTR	NA	NA	NA	NA	0.0334813	89	2	3	sp|M1BYJ7|ENDB1_SOLTU	External alternative NAD(P)H-ubiquinone oxidoreductase B1, mitochondrial
		Contig57365_TSuiA	0.0142588	555	4	0	NA	NA	NA	NA	UniRef90_Q658D8	protein n=1 Tax=Oryza sativa subsp. japonica RepID=Q658D8_ORYSJ
		Traes_3B_D2DA34BB5.1	0.0139183	386	2	2	0.00306881	386	5	0	AT5G67320.1
		Contig18498_TSuiA	0.0171623	268	2	3	0.0411558	268	3	3		WD-40 repeat family protein LENGTH=613
		Contig255429_TSuiA	0.0146817	83	5	1	0.0167548	83	2	1	sp|Q8RX71|BAG4_ARATH	BAG family molecular chaperone regulator 4
		Contig49983_TSuiA	NA	NA	NA	NA	0.0266059	1278	4	0	AT4G24670.1	tryptophan aminotransferase related 2 LENGTH=440
		Traes_5AL_38B610793.6	0.0189313	993	4	2	NA	NA	NA	NA	AT1G80070.1	Pre-mRNA-processing-splicing factor LENGTH=2359
		Traes_5AL_38B610793.2	0.0214283	6378	4	2	0.0498416	6378	2	2	AT1G64720.1	Polyketide cyclase/dehydrase and lipid transport superfamily protein LENGTH=385
		Contig9839_TSuiA	0.0237482	17	4	1	NA	NA	NA	NA
		Contig176812_TSuiA	0.0292763	111	9	0	NA	NA	NA	NA
		Contig45634_TSuiA	0.0263876	175	9	0	NA	NA	NA	NA
tae-miR5049i	UCCGUUCCUAAAUAUUUGUCU	Contig1808_TSuiA	NA	NA	NA	NA	0.0411558	75	2	3	sp|Q8LAZ7|CSN5B_ARATH	COP9 signalosome complex subunit 5b
		Traes_5AL_99116D900.1_5UTR	0.00890717	33	2	3	NA	NA	NA	NA	AT2G17290.1	Calcium-dependent protein kinase family protein LENGTH=544
		Traes_2DS_E5E62E1DF.1_5UTR	0.0241281	53	1	4	0.00678779	53	5	3		IPR024752 (Myb/SANT-like domain)
		Traes_3B_6C649664D.1_5UTR	NA	NA	NA	NA	0.0091996	55	8	0	sp|Q9C9M0|SINL4_ARATH	E3 ubiquitin-protein ligase SINA-like 4
		Contig13003_TSuiA	0.0481662	60	4	2	NA	NA	NA	NA
		Traes_2BS_DBAF3321E.1_5UTR	NA	NA	NA	NA	0.0400419	28	2	3	sp|P35559|IDE_RAT	Insulin-degrading enzyme
		Traes_5DL_B5A2D9515.1_3UTR	0.0351555	215	2	3	NA	NA	NA	NA	AT5G54380.1	protein kinase family protein LENGTH=855
		Traes_3B_9C81994291.1_5UTR	0.0155354	91	2	3	0.0465579	91	4	3	UniRef90_UPI000234DECE	UPI000234DECE related cluster n=2 Tax=unknown RepID=UPI000234DECE
		Traes_5BL_02DC01B97.1_5UTR	0.0264842	52	2	3	NA	NA	NA	NA	UniRef90_Q5ZC69	protein n=2 Tax=Oryza sativa RepID=Q5ZC69_ORYSJ
		Traes_7AS_61114500F.1	0.000936568	501	5	3	NA	NA	NA	NA	AT5G47780.1	galacturonosyltransferase 4 LENGTH=616
		Traes_3B_46E2F6005.18	NA	NA	NA	NA	0.00969695	170	5	3	AT5G64440.1	fatty acid amide hydrolase LENGTH=607
		Traes_6DS_BA6DAAB14.1_5UTR	NA	NA	NA	NA	0.0262213	143	4	0	UniRef90_UPI000234F9E4	UPI000234F9E4 related cluster n=1 Tax=unknown RepID=UPI000234F9E4
		Traes_1DL_14CCD1497.1	0.00508378	766	2	2	NA	NA	NA	NA	AT1G56190.1	Phosphoglycerate kinase family protein LENGTH=478
		Contig199805_TSuiA	0.0383672	22	2	0	NA	NA	NA	NA
		Traes_2BS_8B6A1183D.27	0.00761598	110	4	2	0.0178828	110	11	2	UniRef90_UPI000234E9E8	UPI000234E9E8 related cluster n=1 Tax=unknown RepID=UPI000234E9E8
		Traes_2BS_8B6A1183D.26	0.0101417	110	6	2	0.0237724	110	14	2	AT5G48930.1	hydroxycinnamoyl-CoA shikimate/quinate hydroxycinnamoyl transferase LENGTH=433
tae-miR5049j	AAGACAACUAAUUUGGGACGG	Traes_1AL_EDBE3B3F1.1_3UTR	0.0286593	78	3	3	NA	NA	NA	NA	sp|F4I214|TET10_ARATH	Tetraspanin-10
tae-miR5062-5p	UGAACCUUGGGGAAAAGCCGCAU	Traes_2AS_CF8E99C5D.1	0.0241381	199	2	3	0.0397564	199	4	3	sp|P29546|EF1B_WHEAT	Elongation factor 1-beta
		Traes_2BS_7F29300C6.1	NA	NA	NA	NA	0.0467105	199	63	0	sp|P29546|EF1B_WHEAT	Elongation factor 1-beta
		Traes_2BS_7F29300C6.2	NA	NA	NA	NA	0.0464003	199	75	0	sp|P29546|EF1B_WHEAT	Elongation factor 1-beta
tae-miR5062b	UGAACCUUAGGGAACAGCCGCAU	Traes_5AL_60D577E34.1	NA	NA	NA	NA	0.0208902	56	1	4	AT2G27880.1	Argonaute family protein LENGTH=997
		Traes_5DL_26B51AAF8.1	0.0275958	56	1	4	NA	NA	NA	NA	AT2G27880.1	Argonaute family protein LENGTH=997
		Traes_1BS_D837C1ADC.2	NA	NA	NA	NA	0.00842522	1898	3	0	sp|Q9ZSB5|UBP10_ARATH	Ubiquitin carboxyl-terminal hydrolase 10
		Traes_1AL_FFA9798E5.1_5UTR	0.0013867	352	3	0	0.0013867	352	3	0	sp|Q93Y01|UBP9_ARATH	Ubiquitin carboxyl-terminal hydrolase 9
tae-miR5070a	UUGAACUAAGUAGGGUCGGAG	Traes_7BS_63073AAEB.1	NA	NA	NA	NA	0.0208902	53	1	4	AT4G17280.1	Auxin-responsive family protein LENGTH=402
		Traes_7BS_63073AAEB.2	NA	NA	NA	NA	0.0413439	53	1	4	AT4G17280.1	Auxin-responsive family protein LENGTH=402
		Traes_2AL_6884B7252.1_5UTR	0.026021	300	12	0	0.026021	300	12	0	UniRef90_Q10RD3	Expressed protein n=4 Tax=Oryza RepID=Q10RD3_ORYSJ
		Traes_2BL_1A28DC63E.1	0.018582	178	43	0	0.0258307	178	12	1	UniRef90_UPI000234F31E	UPI000234F31E related cluster n=1 Tax=unknown RepID=UPI000234F31E
tae-miR5071a	UCAAGCAUCAUAUCAUGGACA	Contig166918_TSuiA	0.0141987	142	3	0	0.0141987	142	3	0	sp|Q9T048|DRL27_ARATH	Disease resistance protein
		Traes_1BS_3AE874B0B.2	NA	NA	NA	NA	0.0228399	740	3	0	sp|Q9T048|DRL27_ARATH	Disease resistance protein
		Traes_1BS_C1A5A4E0A.1	NA	NA	NA	NA	0.0212487	1505	2	0	sp|Q9T048|DRL27_ARATH	Disease resistance protein
		Traes_1BS_C1A5A4E0A.3	NA	NA	NA	NA	0.0244286	518	2	0	sp|Q9T048|DRL27_ARATH	Disease resistance protein
		Traes_1BS_CA209AE61.3	NA	NA	NA	NA	0.0225219	740	3	0	sp|Q9T048|DRL27_ARATH	Disease resistance protein
		Traes_1DS_92A7B09F2.2	NA	NA	NA	NA	0.0231579	1544	3	0	sp|Q9T048|DRL27_ARATH	Disease resistance protein
		Traes_5AL_887144AB5.1	0.0187912	518	9	0	0.0294949	518	4	0	sp|Q9T048|DRL27_ARATH	Disease resistance protein
		Traes_5BL_4BA8DB6BB.2	0.0262914	1361	2	0	NA	NA	NA	NA	sp|Q9T048|DRL27_ARATH	Disease resistance protein
		Traes_5BL_C37854F54.1	0.0281575	1505	2	0	NA	NA	NA	NA	sp|Q9T048|DRL27_ARATH	Disease resistance protein
		Traes_5BL_C37854F54.4	0.0232574	1505	2	1	NA	NA	NA	NA	sp|Q9T048|DRL27_ARATH	Disease resistance protein
		Traes_5DL_E46C0C9B8.1	NA	NA	NA	NA	0.0386106	1505	4	0	sp|Q9T048|DRL27_ARATH	Disease resistance protein
		Traes_6BL_B5C52D4FA.1	NA	NA	NA	NA	0.0460899	1499	2	0	sp|Q9T048|DRL27_ARATH	Disease resistance protein
		Traes_6DL_9DB515FBE.1_3UTR	0.0368235	245	1	4	0.0368235	245	1	4	sp|Q9T048|DRL27_ARATH	Disease resistance protein
		Traes_1BL_33D479058.2	0.000639232	1487	5	0	NA	NA	NA	NA	sp|Q39214|RPM1_ARATH	Disease resistance protein RPM1
		Traes_1BL_33D479058.3	0.000213123	1487	4	0	NA	NA	NA	NA	sp|Q39214|RPM1_ARATH	Disease resistance protein RPM1
		Traes_1BL_33D479058.4	0.00149091	1157	4	0	NA	NA	NA	NA	sp|Q39214|RPM1_ARATH	Disease resistance protein RPM1
		Traes_1BL_78443376F.2	0.00969179	1487	5	2	0.0104283	1487	8	2	sp|Q39214|RPM1_ARATH	Disease resistance protein RPM1
		Traes_6DS_CA5B2D6BC.3	0.00785537	1478	2	0	NA	NA	NA	NA	UniRef90_N1R195	Disease resistance protein RPP13 n=1 Tax=Aegilops tauschii RepID=N1R195_AEGTA
tae-miR5072a	CGUUCCCCAGCGGAGUCGCCA	Traes_5BL_09BEC72B6.1	0.00162186	41	3	2	0.0208902	41	1	4	AT3G26935.1	DHHC-type zinc finger family protein LENGTH=443
tae-miR5169a	UUUGACCAAGUUUGUAGAGA	Contig25437_TSuiA	0.0376674	20	2	1	0.0376674	20	2	1	sp|Q9SDD6|PRX2F_ORYSJ	Peroxiredoxin-2F, mitochondrial
		Contig123816_TSuiA	0.00577873	79	3	1	0.00577873	79	3	1
		Contig92104_TSuiA	0.030438	107	1	4	0.030438	107	1	4
tae-miR5169b	UUUGACCAAGUUUGUAGAGAA	Contig92104_TSuiA	NA	NA	NA	NA	0.0294991	107	1	4
		Contig123816_TSuiA	NA	NA	NA	NA	0.0025313	79	3	1
tae-miR5175-5p	UUCCAAAUUACUCGUCGUGGU	Traes_5DL_0D8BB1DD6.1_3UTR	0.0361538	482	3	3	0.0361538	482	3	3	sp|Q75IP6|KU80_ORYSJ	ATP-dependent DNA helicase 2 subunit KU80
		Traes_7AS_61114500F.1	0.00948996	497	5	3	NA	NA	NA	NA	AT5G47780.1	galacturonosyltransferase 4 LENGTH=616
		Contig30775_TSuiA	0.030438	15	1	4	0.030438	15	1	4
tae-miR5181a	CAUCUAUUUUGGAACGGAGGG	Contig15240_TSuiA	0.0220114	676	2	3	NA	NA	NA	NA
		Contig3984_TSuiA	0.00246998	13	2	3	NA	NA	NA	NA
		Traes_4AL_40790E994.7	0.0109124	829	1	4	0.0180014	829	1	4		IPR025799 (Protein arginine N-methyltransferase)
		Contig16496_TSuiA	NA	NA	NA	NA	0.0353818	13	2	3
		Traes_1AS_8912BD052.27	0.00886206	130	6	3	NA	NA	NA	NA	AT3G10220.1	tubulin folding cofactor B LENGTH=243
		Traes_4AL_26D844617.1_5UTR	NA	NA	NA	NA	0.0431083	347	5	1	UniRef90_J3LHH2	Proteasome subunit beta type n=7 Tax=Poaceae RepID=J3LHH2_ORYBR
		Traes_6BS_BF5C480A9.12	0.0213206	28	2	3	NA	NA	NA	NA	sp|Q7F0R1|PNG1_ORYSJ	Peptide-N(4)-(N-acetyl-beta-glucosaminyl)asparagine amidase
tae-miR528a	UGGAAGGGGCAUGCAGAGGAG	Traes_4BS_8EC907B13.1	NA	NA	NA	NA	0.0413439	201	1	4	AT1G17800.1	early nodulin-like protein 22 LENGTH=140
tae-miR6149b	UUGAUACGCACCUGAAUCGGC	Contig69904_TSuiA	0.030438	342	1	4	0.030438	342	1	4	AT5G07610.1	F-box family protein LENGTH=420
		Traes_1AL_FFF0FC707.16	NA	NA	NA	NA	0.0208902	145	1	4	sp|Q56YN8|SMC3_ARATH	Structural maintenance of chromosomes protein 3
tae-miR6201	UGACCCUGAGGCACUCAUACCG	Contig63073_TSuiA	0.022424	14	6	2	0.022424	14	6	2
tae-miR6212	UUACAGUUUACAAUGCACGAU	Traes_1AL_99C0FB6F6.1	NA	NA	NA	NA	0.0138067	196	2	1	sp|Q60182|GLNA_METJA	Glutamine synthetase
		Contig73768_TSuiA	0.0392503	415	5	0	0.0392503	415	5	0
tae-miR7757-5p	ACAAAACCUUCAGCUAUCCAUC	Traes_7DS_478AE780A.1	0.0376154	377	2	1	NA	NA	NA	NA	sp|Q9T048|DRL27_ARATH	Disease resistance protein
tae-miR9653a	UUUGAGACUUUGGCCAUGGCC	Contig37521_TSuiA	0.022424	222	3	2	0.022424	222	3	2	AT1G04820.1	tubulin alpha-4 chain LENGTH=450
tae-miR9658a	AUCGUUCUGGGUGAAUAGGCC	Traes_6AS_26E908F59.5	0.0413177	1654	2	1	NA	NA	NA	NA	AT2G20580.1	26S proteasome regulatory subunit S2 1A LENGTH=891
tae-miR9661-5p	UGAAGUAGAGCAGAGACCUCA	Traes_4AL_D8CCE0D2E.3	NA	NA	NA	NA	0.0208902	631	1	4	UniRef90_UPI000234E1A2	UPI000234E1A2 related cluster n=1 Tax=unknown RepID=UPI000234E1A2
tae-miR9662a-3p	UUGAACAUCCCAGAGCCACCG	Traes_6AS_8D2111A83.4	NA	NA	NA	NA	0.0272816	257	2	0	AT1G21150.1	Mitochondrial transcription termination factor family protein LENGTH=390
		Traes_6BS_843505CB3.5	0.0425499	80	2	0	NA	NA	NA	NA	AT1G21150.1	Mitochondrial transcription termination factor family protein LENGTH=390
		Traes_6DS_931C28AF6.3	0.034352	284	2	0	NA	NA	NA	NA	AT1G79220.1	Mitochondrial transcription termination factor family protein LENGTH=399
		Traes_4AL_A4B73CC6A1.1	0.0411232	704	2	1	NA	NA	NA	NA	AT5G07900.1	Mitochondrial transcription termination factor family protein LENGTH=405
		Traes_6AS_48B701BB41.1	0.00170371	44	2	0	NA	NA	NA	NA	AT5G07900.1	Mitochondrial transcription termination factor family protein LENGTH=405
		Traes_6AS_48B701BB41.2	NA	NA	NA	NA	0.00292449	44	2	0	AT5G07900.1	Mitochondrial transcription termination factor family protein LENGTH=405
		Traes_6AS_48B701BB41.4	0.00149091	44	2	0	NA	NA	NA	NA	AT5G07900.1	Mitochondrial transcription termination factor family protein LENGTH=405
		Traes_6BS_2F108C5BB.1	0.0141001	446	2	1	NA	NA	NA	NA	AT5G07900.1	Mitochondrial transcription termination factor family protein LENGTH=405
		Traes_6DS_422644406.1	0.0407115	479	3	0	NA	NA	NA	NA	AT5G07900.1	Mitochondrial transcription termination factor family protein LENGTH=405
		Traes_6DS_8AB083B251.1	0.0277431	338	2	0	NA	NA	NA	NA	AT5G07900.1	Mitochondrial transcription termination factor family protein LENGTH=405
		Traes_6DS_F6C7E588F.1	0.00722075	668	4	0	0.0126112	668	12	0	AT5G07900.1	Mitochondrial transcription termination factor family protein LENGTH=405
		Traes_7DS_26E639A91.1	0.0235896	44	2	0	0.0361045	44	3	0	AT5G07900.1	Mitochondrial transcription termination factor family protein LENGTH=405
		Traes_1DS_20E9935F8.1	0.0108948	137	2	1	NA	NA	NA	NA	AT4G34440.1	Protein kinase superfamily protein LENGTH=670
		Traes_6BS_843505CB3.3	0.0275358	79	2	0	NA	NA	NA	NA	AT1G21150.1	Mitochondrial transcription termination factor family protein LENGTH=390
		Contig213331_TSuiA	0.022424	147	2	2	0.022424	147	2	2	AT5G07900.1	Mitochondrial transcription termination factor family protein LENGTH=405
		Traes_6BS_4E6E57FEB.2	NA	NA	NA	NA	0.0208902	76	1	4	AT5G07900.1	Mitochondrial transcription termination factor family protein LENGTH=405
		Traes_6DS_A490DF33E.2	0.0289857	76	2	0	NA	NA	NA	NA	AT5G07900.1	Mitochondrial transcription termination factor family protein LENGTH=405
tae-miR9663-5p	AAGCGUAGUCGAACGAAUCUG	Contig2633_TSuiA	0.0334467	519	3	2	0.0334467	519	3	2
		Contig57840_TSuiA	0.00114339	361	9	0	0.00114339	361	9	0
		Contig58826_TSuiA	0.0112756	68	3	2	0.0112756	68	3	2
tae-miR9663b	UAAAGCGUAGUCGAACGAAUC	Contig57840_TSuiA	0.01091	363	2	2	NA	NA	NA	NA
tae-miR9666c	CGGUAGGGCUGUAUGAUGGCGA	Traes_7DL_18F2A8567.7	0.0323814	4708	1	4	NA	NA	NA	NA	sp|Q7T6X5|RPO1_MIMIV	DNA-directed RNA polymerase subunit 1
		Contig1138_TSuiA	0.00246998	5333	2	3	NA	NA	NA	NA	sp|Q7T6X5|RPO1_MIMIV	DNA-directed RNA polymerase subunit 1
tae-miR9670-3p	AGGUGGAAUACUUGAAGAAGA	Traes_1DS_840568B68.2	NA	NA	NA	NA	0.046586	166	3	1	sp|Q9VTG7|B3G2P_DROME	Galactosylgalactosylxylosylprotein 3-beta-glucuronosyltransferase P
		Traes_5AL_F09A6AECA.6	0.034352	467	3	0	NA	NA	NA	NA	AT5G62740.1	SPFH/Band 7/PHB domain-containing membrane-associated protein family LENGTH=286
tae-miR9672b	UACCACGACUGUCAUUAAGCA	Traes_1AS_9A68D44F4.1	NA	NA	NA	NA	0.0413439	931	1	4	UniRef90_UPI0002B47D7B	UPI0002B47D7B related cluster n=1 Tax=unknown RepID=UPI0002B47D7B
		Contig36754_TSuiA	0.0112756	440	3	2	0.0112756	440	3	2
tae-miR9674b-5p	AUAGCAUCAUCCAUCCUACCC	Traes_1BS_97E315E6A.1_3UTR	0.0182433	425	3	3	0.0182433	425	3	3	AT1G12620.1	Pentatricopeptide repeat (PPR) superfamily protein LENGTH=621
		Traes_3AS_6CB1DBD28.1	0.0138944	440	1	4	0.0208902	440	1	4	sp|Q9ZUW3|PP172_ARATH	Pentatricopeptide repeat-containing protein
		Traes_3DS_FE683EFF3.1_5UTR	0.0368235	26	1	4	0.0368235	26	1	4	sp|Q9ZUW3|PP172_ARATH	Pentatricopeptide repeat-containing protein
		Contig91842_TSuiA	0.000571856	28	2	0	0.000571856	28	2	0
tae-miR9674d	AUAGCAUCAUCCAUCCUACCA	Contig91842_TSuiA	0.00246998	28	4	3	0.000709387	28	36	0
		Traes_6DS_7C4DB9972.1	0.00016673	395	101	0	0.000279373	395	2010	0	sp|Q9ASZ8|PPR37_ARATH	Pentatricopeptide repeat-containing protein
		Traes_3DS_FE683EFF3.1_5UTR	0.0241281	26	1	4	0.0353277	26	1	4	sp|Q9T048|DRL27_ARATH	Disease resistance protein
		Traes_6DS_1BEF46735.1	0.00465794	548	63	0	0.007793	548	444	0	AT1G61870.1	pentatricopeptide repeat 336 LENGTH=408
		Traes_5BL_6216A6108.1	0.00432595	422	66	0	0.00723838	422	444	0	sp|Q9LQ16|PPR94_ARATH	Pentatricopeptide repeat-containing protein
		Traes_6DS_7C389C178.1	0.00283063	548	28	0	0.00473874	548	374	0	sp|Q9LQ16|PPR94_ARATH	Pentatricopeptide repeat-containing protein
		Traes_6DS_7C389C178.3	0.00266434	548	27	0	0.00446061	548	380	0		IPR002885 (Pentatricopeptide repeat), IPR011990 (Tetratricopeptide-like helical)
tae-miR9674e	UGAAUUUGUCCAUAGCAUCAU	Traes_1DS_ACCFFA791.1	NA	NA	NA	NA	0.0180014	616	1	4	sp|Q9SH26|PP102_ARATH	Pentatricopeptide repeat-containing protein
tae-miR9676a	UGGAUGUCAUCGUGGCCGUACA	Contig47184_TSuiA	0.000571856	147	5	0	0.000571856	147	5	0	AT5G20060.2	alpha/beta-Hydrolases superfamily protein LENGTH=252
		Traes_3B_5F0E1F6A4.1	NA	NA	NA	NA	0.00389742	50	5	0	AT5G20060.2	alpha/beta-Hydrolases superfamily protein LENGTH=252
		Traes_5DS_70A94705D.1	0.0152993	30	2	1	NA	NA	NA	NA	UniRef90_UPI0002B45592	UPI0002B45592 related cluster n=1 Tax=unknown RepID=UPI0002B45592
tae-miR9679-5p	CAGAACCAGAAUGAGUAGCUC	Traes_1AL_5F65C4004.4	0.039176	4923	2	1	NA	NA	NA	NA	AT2G36490.1	demeter-like 1 LENGTH=1393
		Traes_1AL_5F65C4004.5	0.0399553	4923	2	1	NA	NA	NA	NA	AT2G36490.1	demeter-like 1 LENGTH=1393
		Traes_1AL_5F65C4004.6	0.0374344	2367	4	0	NA	NA	NA	NA	AT2G36490.1	demeter-like 1 LENGTH=1393
		Traes_1AL_5F65C4004.7	0.0395657	2382	3	1	NA	NA	NA	NA	AT2G36490.1	demeter-like 1 LENGTH=1393
		Traes_7BL_C7C3DF0A6.2	NA	NA	NA	NA	0.00673858	26	2	3	sp|Q9ZRI7|EF1G1_ORYSJ	Elongation factor 1-gamma 1
		Traes_7DL_1CBD5E967.1	0.000595778	899	4	3	NA	NA	NA	NA	sp|Q6YW46|EF1G2_ORYSJ	Elongation factor 1-gamma 2
tae-miR9772	UGAGAUGAGAUUACCCCAUAC	Contig145565_TSuiA	0.00285601	26	6	0	0.00285601	26	6	0	sp|P36163|OMA1_YEAST	Mitochondrial metalloendopeptidase OMA1
		Traes_7DL_3EC952C13.1	0.034352	350	2	0	NA	NA	NA	NA	AT1G79550.1	phosphoglycerate kinase LENGTH=401
		Contig35657_TSuiA	0.0248548	588	4	0	0.0248548	588	4	0	UniRef90_UPI000234E39F	UPI000234E39F related cluster n=1 Tax=unknown RepID=UPI000234E39F
		Contig31509_TSuiA	0.030438	225	1	4	0.030438	225	1	4	UniRef90_UPI000234FD81	UPI000234FD81 related cluster n=1 Tax=unknown RepID=UPI000234FD81
		Traes_6BS_0159CBF63.2	0.00106516	237	2	0	NA	NA	NA	NA	UniRef90_UPI000234FD81	UPI000234FD81 related cluster n=1 Tax=unknown RepID=UPI000234FD81
		Traes_6BS_0159CBF63.3	0.000639232	237	2	0	0.0413439	237	1	4	UniRef90_UPI000234FD81	UPI000234FD81 related cluster n=1 Tax=unknown RepID=UPI000234FD81
		Traes_6BS_0159CBF63.4	NA	NA	NA	NA	0.000975782	237	4	0	UniRef90_UPI000234FD81	UPI000234FD81 related cluster n=1 Tax=unknown RepID=UPI000234FD81
		Traes_6BS_0159CBF63.7	NA	NA	NA	NA	0.00348826	228	2	2	UniRef90_UPI000234FD81	UPI000234FD81 related cluster n=1 Tax=unknown RepID=UPI000234FD81
		Traes_6BS_64A127332.1_5UTR	0.00459236	150	10	3	0.00459236	150	10	3	UniRef90_UPI000234FD81	UPI000234FD81 related cluster n=1 Tax=unknown RepID=UPI000234FD81
		Traes_6BS_6EE5588AC.1	0.0103898	183	3	0	NA	NA	NA	NA	UniRef90_UPI000234FD81	UPI000234FD81 related cluster n=1 Tax=unknown RepID=UPI000234FD81
		Traes_6BS_6EE5588AC.2	0.0106007	183	3	0	NA	NA	NA	NA	UniRef90_UPI000234FD81	UPI000234FD81 related cluster n=1 Tax=unknown RepID=UPI000234FD81
		Contig235927_TSuiA	0.00114339	67	2	0	0.00114339	67	2	0
tae-miR9863a	UGAGAAGGUAGAUCAUAAUAGC	Contig157466_TSuiA	0.00228546	56	5	0	0.00228546	56	5	0	sp|Q9T048|DRL27_ARATH	Disease resistance protein
		Traes_1AS_6EDAD815E.1	NA	NA	NA	NA	0.028863	296	10	0	sp|Q9T048|DRL27_ARATH	Disease resistance protein
		Traes_1BS_0201F2E08.1	0.0250453	1280	2	0	NA	NA	NA	NA	sp|Q9T048|DRL27_ARATH	Disease resistance protein
		Traes_1BS_0201F2E08.3	0.0262914	1280	2	0	NA	NA	NA	NA	sp|Q9T048|DRL27_ARATH	Disease resistance protein
		Traes_1BS_0201F2E08.4	0.0244217	1280	6	0	NA	NA	NA	NA	sp|Q9T048|DRL27_ARATH	Disease resistance protein
		Traes_1BS_0201F2E08.6	0.0258762	1055	3	0	NA	NA	NA	NA	sp|Q9T048|DRL27_ARATH	Disease resistance protein
		Traes_1BS_039F236C8.1	0.0215062	1292	2	0	NA	NA	NA	NA	sp|Q9T048|DRL27_ARATH	Disease resistance protein
		Traes_1BS_34551F337.4	NA	NA	NA	NA	0.0444104	275	2	2	sp|Q9T048|DRL27_ARATH	Disease resistance protein
		Traes_1BS_34551F337.5	NA	NA	NA	NA	0.0410653	275	2	2	sp|Q9T048|DRL27_ARATH	Disease resistance protein
		Traes_1BS_34551F337.6	NA	NA	NA	NA	0.0377086	275	3	2	sp|Q9T048|DRL27_ARATH	Disease resistance protein
		Traes_1BS_34551F337.9	0.00303832	275	2	1	NA	NA	NA	NA	sp|Q9T048|DRL27_ARATH	Disease resistance protein
		Traes_1DS_BDACE1560.1	0.0246296	1280	3	0	NA	NA	NA	NA	sp|Q9T048|DRL27_ARATH	Disease resistance protein
		Traes_1DS_EFA1BC727.1	NA	NA	NA	NA	0.0148578	1286	5	0	sp|Q9T048|DRL27_ARATH	Disease resistance protein
		Traes_1DS_EFA1BC727.2	NA	NA	NA	NA	0.0151784	1286	15	0	sp|Q9T048|DRL27_ARATH	Disease resistance protein
		Traes_1DS_EFA1BC727.5	NA	NA	NA	NA	0.0158191	1286	7	0	sp|Q9T048|DRL27_ARATH	Disease resistance protein
		Traes_3DL_266169C52.11	0.00616216	611	3	0	NA	NA	NA	NA	sp|Q9T048|DRL27_ARATH	Disease resistance protein
		Traes_3DL_266169C52.12	NA	NA	NA	NA	0.0106814	611	2	0	sp|Q9T048|DRL27_ARATH	Disease resistance protein
		Traes_3DL_266169C52.17	0.00465498	611	2	1	NA	NA	NA	NA	sp|Q9T048|DRL27_ARATH	Disease resistance protein
		Traes_3DL_266169C52.21	0.0287945	611	2	2	NA	NA	NA	NA	sp|Q9T048|DRL27_ARATH	Disease resistance protein
		Traes_3DL_266169C52.23	0.00510243	611	3	0	NA	NA	NA	NA	sp|Q9T048|DRL27_ARATH	Disease resistance protein
		Traes_6BL_09CE733BC.2	0.0494634	449	3	0	NA	NA	NA	NA	sp|Q9T048|DRL27_ARATH	Disease resistance protein
		Traes_7DL_8D1D4C6B9.1	NA	NA	NA	NA	0.0177389	362	3	0	sp|Q9T048|DRL27_ARATH	Disease resistance protein
		Traes_7DL_8D1D4C6B9.2	0.0131281	146	2	0	NA	NA	NA	NA	sp|Q9T048|DRL27_ARATH	Disease resistance protein
		Traes_7DS_C01D6468D.1	0.0411067	407	1	4	NA	NA	NA	NA	sp|Q9T048|DRL27_ARATH	Disease resistance protein
		Traes_7DS_C01D6468D.2	0.000852219	407	2	0	NA	NA	NA	NA	sp|Q9T048|DRL27_ARATH	Disease resistance protein
		Contig8559_TSuiA	0.0334467	710	4	2	0.0334467	710	4	2	AT1G58848.1	Disease resistance protein (CC-NBS-LRR class) family LENGTH=1049
		Traes_1AS_AEF846E0A.2	NA	NA	NA	NA	0.034849	560	15	0	AT5G48620.1	Disease resistance protein (CC-NBS-LRR class) family LENGTH=908
		Traes_1AS_AEF846E0A.3	0.0240058	560	2	0	NA	NA	NA	NA	AT5G48620.1	Disease resistance protein (CC-NBS-LRR class) family LENGTH=908
		Traes_3B_F37B8DF81.1	NA	NA	NA	NA	0.0231579	284	2	0	sp|Q9M667|RPP13_ARATH	Disease resistance protein RPP13
		Contig46687_TSuiA	0.00114339	2177	6	0	0.00114339	2177	6	0	UniRef90_R7W732	Disease resistance protein RPP13 n=1 Tax=Aegilops tauschii RepID=R7W732_AEGTA
		Traes_1AS_81CF30171.1	0.0252531	35	4	0	NA	NA	NA	NA	sp|Q38834|R13L4_ARATH	Disease resistance RPP13-like protein 4
		Traes_1DS_05B16509E.1	NA	NA	NA	NA	0.0126112	296	4	0	sp|Q38834|R13L4_ARATH	Disease resistance RPP13-like protein 4
		Traes_6DL_863601FBE.1_3UTR	0.026021	152	13	0	0.026021	152	13	0	sp|P72749|TYPA_SYNY3	GTP-binding protein TypA/BipA homolog
tae-miR9863b	UGAGAAGGCAGAUCAUAAUAGC	Contig3370_TSuiA	0.0211913	859	1	4	0.00979791	859	4	2	AT1G58848.1	Protein kinase superfamily protein LENGTH=513
		Traes_3DL_266169C52.8	NA	NA	NA	NA	0.00362576	611	2	0	sp|Q9T048|DRL27_ARATH	Disease resistance protein
		Traes_3DL_266169C52.19	0.00746803	611	2	3	NA	NA	NA	NA	sp|Q9T048|DRL27_ARATH	Disease resistance protein
		Traes_3DL_266169C52.2	0.00199892	611	2	0	NA	NA	NA	NA	sp|Q9T048|DRL27_ARATH	Disease resistance protein
		Traes_3DL_266169C52.13	0.0323814	611	1	4	NA	NA	NA	NA	sp|Q9T048|DRL27_ARATH	Disease resistance protein
		Traes_3DL_266169C52.23	0.000936568	611	2	3	NA	NA	NA	NA	sp|Q9T048|DRL27_ARATH	Disease resistance protein
		Traes_3DL_266169C52.10	0.0018325	611	2	0	NA	NA	NA	NA	sp|Q9T048|DRL27_ARATH	Disease resistance protein
		Traes_3DL_266169C52.11	0.00283063	611	2	0	NA	NA	NA	NA	sp|Q9T048|DRL27_ARATH	Disease resistance protein
		Traes_3DL_266169C52.24	0.0288811	611	3	2	0.00640586	611	2	0	UniRef90_R7W732	IPR000767 (Disease resistance protein), IPR027417 (P-loop containing nucleoside triphosphate hydrolase)
		Traes_7AS_451D041F9.4	NA	NA	NA	NA	0.00890132	422	2	0	sp|Q9T048|DRL27_ARATH	Disease resistance protein
		Traes_7AS_451D041F9.2	NA	NA	NA	NA	0.00917821	35	4	0	sp|Q9T048|DRL27_ARATH	Disease resistance protein
		Traes_1DS_EFA1BC727.7	NA	NA	NA	NA	0.0119428	1286	3	0	sp|Q9T048|DRL27_ARATH	Disease resistance protein
		Traes_1DS_EFA1BC727.2	NA	NA	NA	NA	0.0113905	1286	3	0	sp|Q9T048|DRL27_ARATH	Disease resistance protein
		Traes_1DS_EFA1BC727.4	NA	NA	NA	NA	0.0108379	1286	3	0	sp|Q9T048|DRL27_ARATH	Disease resistance protein
		Traes_1DS_EFA1BC727.6	NA	NA	NA	NA	0.00945502	1286	2	0	sp|Q9T048|DRL27_ARATH	Disease resistance protein
		Traes_1DS_05B16509E.1	NA	NA	NA	NA	0.0100084	296	4	0	sp|Q38834|R13L4_ARATH	Disease resistance RPP13-like protein 4
		Traes_7DS_C01D6468D.2	0.00945936	407	2	0	NA	NA	NA	NA	sp|Q9T048|DRL27_ARATH	Disease resistance protein
		Traes_1BS_34551F337.9	0.011062	275	2	1	NA	NA	NA	NA	sp|Q9T048|DRL27_ARATH	Disease resistance protein
		Contig46687_TSuiA	0.00346056	2177	12	0	0.00495515	2177	19	0	AT5G18610.1	Disease resistance protein RPP13 n=1 Tax=Aegilops tauschii RepID=R7W732_AEGTA
		Contig8559_TSuiA	0.01091	710	9	2	0.0194998	710	4	2	sp|Q9T048|DRL27_ARATH	Disease resistance protein
tae-miR9863c	UCAGAUGAGAAGGCAGAUCAUA	Contig3370_TSuiA	0.000495101	864	58	0	0.00598583	864	2	3	UniRef90_Q5VNR1	protein n=3 Tax=Oryza sativa RepID=Q5VNR1_ORYSJ
		Traes_3DL_266169C52.2	0.0323814	616	1	4	NA	NA	NA	NA	sp|Q9T048|DRL27_ARATH	Disease resistance protein
		Traes_3DL_266169C52.5	0.0429404	616	1	4	NA	NA	NA	NA	sp|Q9T048|DRL27_ARATH	Disease resistance protein
		Traes_3DL_266169C52.7	0.00083337	616	3	0	NA	NA	NA	NA	sp|Q9T048|DRL27_ARATH	Disease resistance protein
		Traes_3DL_266169C52.12	0.00465794	616	4	0	NA	NA	NA	NA	sp|Q9T048|DRL27_ARATH	Disease resistance protein
		Traes_3DL_266169C52.9	0.00133306	616	2	0	NA	NA	NA	NA	sp|Q9T048|DRL27_ARATH	Disease resistance protein
		Traes_3DL_266169C52.22	0.0125699	616	2	3	NA	NA	NA	NA	sp|Q9T048|DRL27_ARATH	Disease resistance protein
		Traes_3DL_266169C52.24	0.00249803	616	5	0	NA	NA	NA	NA	sp|Q9T048|DRL27_ARATH	Disease resistance protein
		Traes_3DL_266169C52.13	0.00382776	616	2	0	NA	NA	NA	NA	sp|Q9T048|DRL27_ARATH	Disease resistance protein
		Traes_3DL_266169C52.8	0.00216532	616	2	0	NA	NA	NA	NA	sp|Q9T048|DRL27_ARATH	Disease resistance protein
		Traes_7DS_2B4611863.2	0.00482389	274	3	0	NA	NA	NA	NA	sp|O24361|PSB5_SPIOL	Proteasome subunit beta type-5
		Traes_1BS_34551F337.6	NA	NA	NA	NA	0.00917821	280	9	0	sp|Q9T048|DRL27_ARATH	Disease resistance protein
		Traes_1BS_34551F337.4	NA	NA	NA	NA	0.00890132	280	6	0	sp|Q9T048|DRL27_ARATH	Disease resistance protein
		Traes_6BS_215AEEA86.1	NA	NA	NA	NA	0.00973175	733	2	0	sp|Q9T048|DRL27_ARATH	Disease resistance protein
		Traes_1BS_34551F337.2	NA	NA	NA	NA	0.0100084	280	14	0	sp|Q9T048|DRL27_ARATH	Disease resistance protein
		Traes_1AS_DB68BD22D.1	NA	NA	NA	NA	0.0116667	40	9	0	sp|Q38834|R13L4_ARATH	Disease resistance RPP13-like protein 4
		Traes_1BS_34551F337.1	NA	NA	NA	NA	0.0119428	280	15	0	sp|Q9T048|DRL27_ARATH	Disease resistance protein
		Traes_6DL_239151DA0.2	NA	NA	NA	NA	0.0113905	1282	7	0	sp|Q39214|RPM1_ARATH	Disease resistance protein RPM1
		Traes_1BS_34551F337.5	NA	NA	NA	NA	0.0108379	280	10	0	sp|Q9T048|DRL27_ARATH	Disease resistance protein
		Traes_6DL_239151DA0.3	NA	NA	NA	NA	0.00834732	1282	9	0	sp|Q39214|RPM1_ARATH	Disease resistance protein RPM1
		Traes_1BS_34551F337.9	0.00602038	280	2	1	0.0105615	280	10	0	sp|Q9T048|DRL27_ARATH	Disease resistance protein
		Traes_1BS_34551F337.3	0.00565324	280	3	0	0.00945502	280	15	0	AT5G49610.1	F-box family protein LENGTH=359
		Traes_5BL_F36EFD5BA.3	NA	NA	NA	NA	0.0144244	107	7	0	AT5G07610.1	F-box family protein LENGTH=420
		Traes_7DS_AECAF5652.2	NA	NA	NA	NA	0.0210114	376	10	0	sp|Q9T048|DRL27_ARATH	Disease resistance protein
		Traes_5BL_EB05716F5.4	NA	NA	NA	NA	0.0201904	107	4	0	AT5G49610.1	F-box family protein LENGTH=359
		Traes_7DS_AECAF5652.1	NA	NA	NA	NA	0.0163502	1273	2	0	sp|Q9T048|DRL27_ARATH	Disease resistance protein
		Traes_5AL_672BAD76F.1	0.00813715	107	2	0	NA	NA	NA	NA	AT5G49610.1	F-box family protein LENGTH=359
		Traes_5AL_672BAD76F.2	0.00929418	107	2	0	NA	NA	NA	NA	AT5G49610.1	F-box family protein LENGTH=359
		Traes_5BL_F36EFD5BA.1	0.0109447	107	2	0	NA	NA	NA	NA	AT5G07610.1	F-box family protein LENGTH=420
		Traes_5AL_672BAD76F.3	0.0106148	107	2	0	0.0177234	107	2	0	AT5G49610.1	IPR002182 (NB-ARC), IPR027417 (P-loop containing nucleoside triphosphate hydrolase)
		Contig43111_TSuiA	0.00247305	351	13	0	0.0035419	351	16	0	AT5G18610.1	F-box family protein LENGTH=359
		Traes_5BL_9E7F09A39.1_5UTR	0.00155414	80	14	0	0.00230788	80	17	0	sp|Q39214|RPM1_ARATH	Disease resistance protein RPM1
tae-miR9863d	UUAGAUGAGAAGGCAGAUCAUA	Traes_3DL_266169C52.17	0.00316311	616	3	0	NA	NA	NA	NA	sp|Q9T048|DRL27_ARATH	Disease resistance protein
		Traes_3DL_266169C52.4	0.00299688	616	2	0	NA	NA	NA	NA	sp|Q9T048|DRL27_ARATH	Disease resistance protein
		Traes_3DL_266169C52.18	0.00166605	616	4	0	NA	NA	NA	NA	sp|Q9T048|DRL27_ARATH	Disease resistance protein
		Traes_3DL_266169C52.3	0.000333432	616	3	0	NA	NA	NA	NA	sp|Q9T048|DRL27_ARATH	Disease resistance protein
		Traes_3DL_266169C52.25	0.00399385	616	4	0	NA	NA	NA	NA	sp|Q9T048|DRL27_ARATH	Disease resistance protein
		Traes_3DL_266169C52.19	0.00149957	616	4	0	NA	NA	NA	NA	sp|Q9T048|DRL27_ARATH	Disease resistance protein
		Traes_3DL_266169C52.14	0.00283063	616	2	0	NA	NA	NA	NA	sp|Q9T048|DRL27_ARATH	Disease resistance protein
		Traes_3DL_266169C52.6	0.00415991	616	3	0	NA	NA	NA	NA	sp|Q9T048|DRL27_ARATH	Disease resistance protein
		Traes_3DL_266169C52.23	0.00560627	616	2	3	NA	NA	NA	NA	sp|Q9T048|DRL27_ARATH	Disease resistance protein
		Traes_3DL_266169C52.20	0.00233169	616	3	0	NA	NA	NA	NA	sp|Q9T048|DRL27_ARATH	Disease resistance protein
tae-lmiR4061a--Sun,F.	AUAUGCGGAGUAAAAAGAAACGGA	Traes_5DL_E9980DDF6.1_3UTR	NA	NA	NA	NA	0.0353277	242	1	4	AT4G05400.1	copper ion binding LENGTH=250
tae-lmiR4124a--Sun,F.	UAGGAACCAAACGGGAGGGACUUU	Traes_1DL_DFE1721E0.1_3UTR	0.0241281	99	1	4	NA	NA	NA	NA	AT2G40740.1	WRKY DNA-binding protein 55 LENGTH=292
wheat-miR-540--Xingli	GAGUCCCUGAUCUUGAUCGUACAC	Contig92169_TSuiA	NA	NA	NA	NA	0.0294991	143	1	4
tae-lmiR4029f--Sun,F.	AGAUGUACACUUAUUCACGGACGG	Contig25365_TSuiA	0.000495101	61	5	0	0.00979791	61	6	2	sp|O74936|ACOX3_YARLI	Acyl-coenzyme A oxidase 3
		Traes_7DS_1CD8342FF.1_3UTR	0.000777373	149	5	0	0.0101608	149	6	2		IPR009075 (Acyl-CoA dehydrogenase/oxidase C-terminal), IPR012258 (Acyl-CoA oxidase)
tae-lmiR4101a--Sun,F.	GAUGUACACUUAUUCGCGGACGGA	Contig25365_TSuiA	NA	NA	NA	NA	0.0294991	60	1	4
		Traes_7DS_1CD8342FF.1_3UTR	NA	NA	NA	NA	0.0353277	148	1	4	sp|O74936|ACOX3_YARLI	Acyl-coenzyme A oxidase 3
1Red words represented the differential expressed microRNAs.
